# Supplementary material for: Construction and Comprehensive Analysis of the ceRNA Network to Reveal Key Genes for Benign Tracheal Stenosis
Source: Front Genet. 2022 Jun 23;13:891741. doi: 10.3389/fgene.2022.891741 (PMC9261475; doi:10.3389/fgene.2022.891741)
Supplement: Supplementary file 1 [file Table2.xlsx]

## Sheet: PPI node(图3A)
node_name	MCC	DMNC	MNC	Degree	EPC	BottleNeck	EcCentricity	Closeness	Radiality	Betweenness	Stress	ClusteringCoefficient
MMP9	124	0.34487	13	17	56.907	40	0.12589	61.0929	8.98246	4872.04	14380	0.19853
S100A12	149	0.35765	13	16	56.518	18	0.12589	57.8691	8.79991	3186.96	9420	0.23333
S100A9	158	0.32048	15	15	56.711	11	0.12589	56.2357	8.71808	1148.63	6256	0.30476
S100A8	144	0.35765	13	15	56.71	17	0.12589	56.3929	8.74955	2193.83	9364	0.26667
IFNG	52	0.22992	13	15	55.622	19	0.11016	55.7845	8.71179	2500.62	7468	0.17143
HP	170	0.3366	12	12	56.387	24	0.12589	55.5857	8.77473	2412.41	11132	0.34848
CAMP	55	0.33919	10	11	55.846	2	0.12589	53.3619	8.62366	784.047	3056	0.30909
CENPE	250	0.49567	8	10	31.781	17	0.11016	45.8559	8.20192	2371	5244	0.37778
PPARG	33	0.32929	7	10	51.723	8	0.11016	50.9702	8.47888	2152.78	7018	0.2
PRPF31	15	0.46346	3	9	33.698	15	0.09792	43.0111	7.84942	2997.94	9702	0.19444
CD274	18	0.2927	7	9	52.827	19	0.11016	51.2607	8.59848	2498.64	8346	0.22222
RPS24	21	0.45378	5	8	37.82	6	0.09792	41.2516	7.78018	1574.34	8688	0.28571
NUF2	248	0.49567	8	8	30.334	3	0.09792	39.0778	7.6354	154.736	566	0.60714
HBB	125	0.43905	7	8	51.394	9	0.12589	47.5857	8.40335	637.828	3064	0.42857
ANXA1	52	0.47549	6	8	52.91	4	0.12589	49.5786	8.48518	723.745	2222	0.35714
MNDA	27	0.56839	4	7	52.926	13	0.12589	49.1524	8.48518	1478.68	5412	0.28571
KIF20B	246	0.5854	7	7	29.784	5	0.09792	38.5778	7.62911	115.25	462	0.7619
MIS18BP1	241	0.66569	6	7	28.371	2	0.09792	36.279	7.37103	278.4	724	0.66667
LY96	10	0.46346	3	7	48.481	5	0.12589	48.3286	8.37817	1242.12	4346	0.14286
GZMA	12	0.32413	5	7	50.13	4	0.11016	47.0845	8.35299	638.455	3100	0.2381
HBA2	122	0.52304	6	6	47.094	7	0.11016	44.3643	8.20821	770.564	4580	0.73333
HBA1	122	0.52304	6	6	46.856	1	0.11016	44.3643	8.20821	770.564	4580	0.73333
MCEMP1	31	0.51861	5	6	50.158	2	0.11016	45.0917	8.20192	309.673	1482	0.53333
CEP290	7	0.30898	3	6	16.901	6	0.08813	35.0956	7.05629	1230	3832	0.13333
SGO2	240	0.66569	6	6	28.329	1	0.09792	35.779	7.36473	0.4	2	0.93333
GPT	32	0.42794	6	6	51.01	2	0.11016	48.9274	8.50406	162.629	780	0.6
GBP1	10	0.23775	6	6	45.239	6	0.11016	44.1369	8.18304	398.435	1086	0.33333
PI3	15	0.38896	5	6	50.086	3	0.11016	45.5536	8.24598	450.019	1578	0.4
SMC4	9	0.46346	3	6	29.259	18	0.11016	42.4845	8.04455	2303.66	5786	0.2
C1QA	10	0.37893	4	6	43.384	1	0.11016	41.4893	7.93125	306.842	1500	0.26667
RGS18	11	0.32413	5	6	42.455	11	0.11016	42.8024	8.00049	1817.5	6332	0.33333
BCL2A1	6	0.30779	2	6	43.906	3	0.11016	46.8274	8.35929	1436.53	4316	0.06667
CSTA	31	0.51861	5	6	50.237	3	0.12589	46.319	8.36558	694.317	3358	0.53333
MMP8	9	0.46346	3	6	45.169	4	0.11016	47.8702	8.39705	824.573	1938	0.2
GBP5	10	0.23775	6	6	46.979	1	0.11016	43.7631	8.1075	208.148	1052	0.33333
HBG2	120	0.64826	5	5	45.498	1	0.11016	41.8643	8.06973	0	0	1
HBG1	120	0.64826	5	5	45.785	1	0.11016	41.8643	8.06973	0	0	1
SAMD9L	8	0.25931	5	5	38.341	1	0.11016	40.8488	7.95013	249.352	864	0.4
SAMD9	7	0.2842	4	5	36.682	4	0.11016	40.8488	7.95643	370.46	996	0.3
CLEC4D	8	0.46346	3	5	40.632	3	0.11016	42.7595	8.03826	448.534	1734	0.3
NSA2	18	0.45378	5	5	30.338	1	0.08813	35.7171	7.21996	40.0094	154	0.7
UTP4	13	0.47366	4	5	28.407	2	0.08813	35.5504	7.21366	290.959	1344	0.5
CKAP2L	120	0.64826	5	5	27.664	1	0.09792	35.279	7.35844	0	0	1
CENPH	120	0.64826	5	5	28.189	1	0.09792	35.279	7.35844	0	0	1
PIBF1	6	0.30898	3	5	17.619	3	0.08813	34.429	7.04371	684	2298	0.3
RGS1	9	0.37893	4	5	38.32	9	0.09792	38.3182	7.61022	453.316	2060	0.4
MARCO	8	0.46346	3	5	48.841	3	0.11016	44.4417	8.17045	298.768	1238	0.4
FKBP5	5	0	1	5	39.421	4	0.09792	42.9647	8.09491	680.714	2398	0
C1QB	10	0.32413	5	5	42.7	1	0.11016	40.5952	7.8683	85.6549	338	0.5
RPL26	8	0.46346	3	5	27.866	3	0.08813	35.6135	7.29549	404.602	1692	0.3
CAPZA2	5	0	1	5	27.34	7	0.12589	45.8357	8.30263	2135.86	4106	0
EPHB2	5	0.30779	2	5	37.893	20	0.12589	47.7691	8.46	1854.87	4338	0.1
SLPI	7	0.2842	4	5	46.324	5	0.11016	45.7869	8.30893	850.281	2128	0.3
NLRC4	5	0.30779	2	5	43.832	3	0.11016	41.0024	7.89978	188.004	840	0.1
NCF1	8	0.37893	4	4	47.433	1	0.12589	46.6619	8.39705	104.228	698	0.66667
KCNJ9	4	0	1	4	11.497	5	0.08813	29.594	6.44571	1098	3970	0
IL18R1	4	0.30779	2	4	36.874	12	0.09792	42.1909	8.04455	937.073	2984	0.16667
LARP7	4	0	1	4	27.783	15	0.09792	40.0873	7.78647	1366.28	3546	0
RSL24D1	12	0.47366	4	4	27.853	1	0.08813	33.3099	7.06259	2.66667	8	0.83333
KTN1	7	0.46346	3	4	30.149	13	0.11016	42.1655	8.11379	1996	6584	0.5
FASN	5	0.30898	3	4	38.455	1	0.09792	39.9909	7.89978	96.3314	280	0.33333
RGS2	4	0.30779	2	4	27.341	8	0.09792	35.2734	7.27031	1882	6908	0.16667
EEA1	4	0	1	4	29.4	4	0.11016	38.525	7.69835	388.408	1098	0
AIM2	5	0.30898	3	4	44.022	1	0.11016	44.1702	8.18933	74.9526	452	0.33333
SYF2	6	0.46346	3	3	21.954	1	0.09792	35.8385	7.5221	0	0	1
GRINA	6	0.46346	3	3	21.741	1	0.09792	35.8385	7.5221	0	0	1
DSP	3	0	1	3	25.139	2	0.11016	39.025	7.92496	612.659	2606	0
KLRC1	6	0.46346	3	3	37.942	1	0.09792	41.1242	8.02567	0	0	1
RAD17	3	0	1	3	12.155	5	0.09792	33.3397	7.21996	1094	2534	0
ALS2CL	3	0	1	3	23.018	2	0.09792	36.9361	7.60393	302.962	722	0
WFIKKN1	2	0	1	2	17.403	3	0.09792	34.5456	7.45915	552	1292	0
SLCO5A1	2	0	1	2	7.953	2	0.08813	28.0702	6.59679	278	648	0
MAP2K6	2	0	1	2	1.676	3	0.01875	2	0.06562	2	2	0
SHISA4	2	0	1	2	1.721	3	0.01875	2	0.06562	2	2	0
KCNMA1	2	0	1	2	5.525	2	0.08011	24.3044	5.58335	278	996	0
GBP3	2	0.30779	2	2	29.82	1	0.09792	39.1171	7.8746	0	0	1
LRP5	2	0	1	2	19.752	3	0.09792	36.7933	7.62911	552	1640	0
FLT4	2	0	1	2	25.288	2	0.11016	41.7536	8.13897	181.288	432	0
GAD1	2	0	1	2	18.94	2	0.09792	34.579	7.49063	36.3272	118	0
PDK4	2	0.30779	2	2	26.752	1	0.09792	37.073	7.69205	0	0	1
FAM133B	2	0.30779	2	2	21.961	1	0.09792	31.8825	7.13183	0	0	1
H2AC18	2	0	1	2	1.663	3	0.01875	2	0.06562	2	2	0
UBE2D1	2	0	1	2	16.732	3	0.11016	35.6345	7.52839	552	1656	0
COMMD8	2	0	1	2	6.413	2	0.09792	28.6845	6.66603	278	830	0
CLEC4E	2	0	1	2	25.09	1	0.09792	34.8091	7.4025	11.7381	24	0
IFT74	2	0	1	2	6.305	2	0.08011	27.4651	6.19393	278	772	0
SSX2IP	2	0.30779	2	2	11.463	1	0.08011	27.6318	6.20022	0	0	1
NEIL3	2	0.30779	2	2	19.005	1	0.09792	33.6123	7.33326	0	0	1
FZD8	2	0	1	2	7.759	2	0.08813	29.3679	6.76674	278	822	0
FLT3	2	0.30779	2	2	32.201	1	0.09792	39.8242	7.96902	0	0	1
CD177	2	0	1	2	29.019	1	0.11016	39.8345	7.93754	11.4286	64	0
CCDC18	2	0.30779	2	2	8.878	1	0.08011	27.0484	6.17504	0	0	1
CCDC112	2	0.30779	2	2	7.278	1	0.08011	27.0484	6.17504	0	0	1
CA6	2	0	1	2	26.157	9	0.12589	42.6595	8.26487	989.777	3052	0
PLVAP	2	0	1	2	21.762	1	0.09792	34.6921	7.48433	19.6243	66	0
SAMSN1	2	0	1	2	16.526	2	0.09792	34.7587	7.49692	278	548	0
B3GNT7	2	0	1	2	10.61	3	0.11016	34.5286	7.45286	552	940	0
AVPI1	2	0	1	2	4.925	2	0.09792	28.0448	6.59049	278	472	0
ARHGEF1	2	0	1	2	10.96	2	0.11016	34.2786	7.44027	278	472	0
EFCAB13	2	0	1	2	13.55	2	0.08813	32.2944	7.18219	278	650	0
ANXA3	2	0.30779	2	2	32.96	1	0.11016	40.5095	7.9879	0	0	1
OXT	2	0	1	2	23.115	2	0.11016	36.456	7.64799	104.546	258	0
BOLA2B	2	0	1	2	2.967	2	0.08011	23.2377	5.50781	278	638	0
SLF1	2	0	1	2	5.282	3	0.08813	27.3175	6.37018	552	1272	0
ANKRD22	2	0	1	2	11.34	2	0.08813	28.0107	6.40795	278	996	0
LTA4H	2	0	1	2	7.477	2	0.08813	29.3679	6.76674	278	822	0
ALOX15	2	0	1	2	18.825	3	0.09792	36.7933	7.62911	552	1640	0
SLC6A9	1	0	1	1	3.584	1	0.08011	23.2016	5.72183	0	0	0
ZNF654	1	0	1	1	1.479	1	0.00938	1.5	0.05625	0	0	0
RTN4R	1	0	1	1	1.374	1	0.0125	1	0.0375	0	0	0
PTPRS	1	0	1	1	1.374	1	0.0125	1	0.0375	0	0	0
TNNT1	1	0	1	1	1.34	1	0.0125	1	0.0375	0	0	0
MYBPH	1	0	1	1	1.34	1	0.0125	1	0.0375	0	0	0
TCN1	1	0	1	1	16.548	1	0.09792	34.6361	7.5221	0	0	0
SLC31A2	1	0	1	1	19.297	1	0.09792	33.0552	7.32696	0	0	0
MAP3K9	1	0	1	1	1.449	1	0.00938	1.5	0.05625	0	0	0
MAPKAPK2	1	0	1	1	1.457	1	0.00938	1.5	0.05625	0	0	0
LZTS3	1	0	1	1	10.333	1	0.08813	27.6579	6.49607	0	0	0
LMOD1	1	0	1	1	1.488	1	0.00938	1.5	0.05625	0	0	0
NEXN	1	0	1	1	1.345	1	0.0125	1	0.0375	0	0	0
LIMA1	1	0	1	1	1.345	1	0.0125	1	0.0375	0	0	0
LACC1	1	0	1	1	3.944	1	0.08011	24.0556	5.89179	0	0	0
KYNU	1	0	1	1	6.778	1	0.08813	27.546	6.62196	0	0	0
SCN4A	1	0	1	1	2.389	1	0.07344	20.3594	4.70839	0	0	0
SLC4A10	1	0	1	1	4.952	1	0.08011	23.6378	5.57076	0	0	0
TPPP	1	0	1	1	5.188	1	0.08011	23.6378	5.57076	0	0	0
KCNG1	1	0	1	1	13.808	1	0.08813	30.4944	6.90522	0	0	0
LRRCC1	1	0	1	1	2.914	1	0.07344	22.5065	5.31897	0	0	0
RORC	1	0	1	1	21.476	1	0.09792	38.0671	7.83683	0	0	0
H3C13	1	0	1	1	1.433	1	0.00938	1.5	0.05625	0	0	0
TMEM158	1	0	1	1	18.267	1	0.11016	34.3595	7.52839	0	0	0
GTF2H2	1	0	1	1	5.54	1	0.08813	26.4008	6.345	0	0	0
ZSCAN10	1	0	1	1	1.365	1	0.0125	1	0.0375	0	0	0
GPR153	1	0	1	1	1.365	1	0.0125	1	0.0375	0	0	0
FOLR3	1	0	1	1	19.458	1	0.11016	39.0929	7.92496	0	0	0
HSD11B2	1	0	1	1	13.807	1	0.08813	31.9813	7.21996	0	0	0
EVI2A	1	0	1	1	18.421	1	0.11016	34.7179	7.50321	0	0	0
STAM	1	0	1	1	11.156	1	0.09792	29.4452	6.82339	0	0	0
DSC2	1	0	1	1	10.13	1	0.09792	30.0742	7.05	0	0	0
DNAJC2	1	0	1	1	1.436	1	0.00938	1.5	0.05625	0	0	0
SPRED3	1	0	1	1	1.367	1	0.0125	1	0.0375	0	0	0
DAB2IP	1	0	1	1	1.367	1	0.0125	1	0.0375	0	0	0
COPS2	1	0	1	1	2.922	1	0.08813	23.5976	5.79107	0	0	0
CMTM2	1	0	1	1	22.715	1	0.11016	39.0929	7.92496	0	0	0
VNN1	1	0	1	1	17.026	1	0.09792	31.8222	7.1633	0	0	0
SRFBP1	1	0	1	1	10.984	1	0.08011	27.3036	6.33871	0	0	0
PKD1	1	0	1	1	6.329	1	0.08011	26.7984	6.18134	0	0	0
CEP162	1	0	1	1	5.794	1	0.08011	26.7984	6.18134	0	0	0
CELSR1	1	0	1	1	3.759	1	0.08011	24.0556	5.89179	0	0	0
XPNPEP2	1	0	1	1	1.838	1	0.07344	19.7154	4.63286	0	0	0
SIK1	1	0	1	1	2.359	1	0.08813	23.1782	5.71554	0	0	0
ATP1B2	1	0	1	1	11.545	1	0.08011	27.4485	6.42054	0	0	0
ARPC3	1	0	1	1	10.225	1	0.11016	33.6119	7.42768	0	0	0
PLEKHG5	1	0	1	1	5.349	1	0.09792	27.2448	6.56531	0	0	0
APOL4	1	0	1	1	6.191	1	0.08011	25.9615	6.30723	0	0	0
APH1A	1	0	1	1	14.202	1	0.11016	34.7571	7.58504	0	0	0
LAMA5	1	0	1	1	18.835	1	0.11016	35.4059	7.61022	0	0	0
ANKRD49	1	0	1	1	4.387	1	0.08011	23.0044	5.53299	0	0	0
ARHGAP33	1	0	1	1	8.913	1	0.08813	28.6619	6.72897	0	0	0
ADAM12	1	0	1	1	20.27	1	0.11016	40.7536	8.1075	0	0	0

## Sheet: Co-mRNA-lncRNA（图4A）
node_name	AverageShortestPathLength	BetweennessCentrality	ClosenessCentrality	ClusteringCoefficient	cor	Degree	Eccentricity	IsSingleNode	logFC	NeighborhoodConnectivity	NumberOfDirectedEdges	NumberOfUndirectedEdges	p.value	PartnerOfMultiEdgedNodePairs	Radiality	selected	SelfLoops	shared name	Stress	TopologicalCoefficient	Type	UPDOWN
S100A9	1.75758	0.264927	0.568966	0	0.909823	14	3	FALSE	2.66235	5.85714	0	14	0.000101931	0	0.945887	FALSE	0	S100A9	2990	0.373626	mRNA	mRNA_up
HBA2	1.87879	0.185672	0.532258	0	0.979273	13	4	FALSE	5.28915	5.30769	0	13	1.51e-07	0	0.937229	FALSE	0	HBA2	2058	0.358974	mRNA	mRNA_up
HBB	1.93939	0.125066	0.515625	0	0.982728	12	4	FALSE	4.22485	5.66667	0	12	6.68e-08	0	0.9329	FALSE	0	HBB	1694	0.388889	mRNA	mRNA_up
AC084082.3	1.87879	0.110523	0.532258	0	0.932186	10	4	FALSE	2.3234	8	0	10	2.92e-05	0	0.937229	FALSE	0	AC084082.3	1538	0.388889	lncRNA	lncRNA_up
LINC00884	2	0.068531	0.5	0	0.901677	9	4	FALSE	1.95841	8.11111	0	9	0.00014862	0	0.928571	FALSE	0	LINC00884	1086	0.418301	lncRNA	lncRNA_up
CTC-490G23.4	2	0.0742961	0.5	0	0.901597	9	4	FALSE	3.29992	7.77778	0	9	0.000149146	0	0.928571	FALSE	0	CTC-490G23.4	1130	0.398693	lncRNA	lncRNA_up
AP003774.1	1.93939	0.104138	0.515625	0	0.912481	8	3	FALSE	2.6913	9	0	8	8.94e-05	0	0.9329	FALSE	0	AP003774.1	1540	0.421053	lncRNA	lncRNA_up
MNDA	2.48485	0.0903764	0.402439	0	0.916008	7	4	FALSE	2.18389	3.85714	0	7	7.47e-05	0	0.893939	FALSE	0	MNDA	1228	0.357143	mRNA	mRNA_up
NFE4	2.12121	0.0336752	0.471429	0	0.909687	7	4	FALSE	1.83189	9.14286	0	7	0.000102603	0	0.919913	FALSE	0	NFE4	634	0.478992	lncRNA	lncRNA_up
S100A12	2.30303	0.0236242	0.434211	0	0.986539	7	4	FALSE	3.46493	7.85714	0	7	2.19e-08	0	0.906926	FALSE	0	S100A12	534	0.623377	mRNA	mRNA_up
GBP1	2.24242	0.030696	0.445946	0	0.923723	7	4	FALSE	1.85498	6.71429	0	7	4.9e-05	0	0.911255	FALSE	0	GBP1	474	0.47619	mRNA	mRNA_up
RP11-145M9.5	2.18182	0.0766978	0.458333	0	0.923723	6	4	FALSE	3.80541	8.66667	0	6	4.9e-05	0	0.915584	FALSE	0	RP11-145M9.5	690	0.45098	lncRNA	lncRNA_up
LY96	2.36364	0.0878734	0.423077	0	0.923798	6	4	FALSE	1.87421	5.33333	0	6	4.88e-05	0	0.902597	FALSE	0	LY96	870	0.393939	mRNA	mRNA_up
RP11-174G6.1	2.36364	0.0296874	0.423077	0	0.941135	6	4	FALSE	1.89413	7.16667	0	6	1.57e-05	0	0.902597	FALSE	0	RP11-174G6.1	416	0.440476	lncRNA	lncRNA_up
MMP8	2.48485	0.0146647	0.402439	0	0.974139	6	5	FALSE	2.22173	7.83333	0	6	4.06e-07	0	0.893939	FALSE	0	MMP8	320	0.683333	mRNA	mRNA_up
LINC01948	2.42424	0.0236487	0.4125	0	0.938523	6	4	FALSE	1.52816	6.66667	0	6	1.9e-05	0	0.898268	FALSE	0	LINC01948	348	0.435897	lncRNA	lncRNA_up
S100A8	2.36364	0.0175063	0.423077	0	0.96379	6	4	FALSE	2.04922	8	0	6	1.82e-06	0	0.902597	FALSE	0	S100A8	418	0.636364	mRNA	mRNA_up
CD274	2.48485	0.0106611	0.402439	0	0.906041	5	5	FALSE	2.25896	8.2	0	5	0.000121944	0	0.893939	FALSE	0	CD274	146	0.654545	mRNA	mRNA_up
RP11-332M2.1	2.24242	0.0260315	0.445946	0	0.93333	4	4	FALSE	1.90953	11.5	0	4	2.71e-05	0	0.911255	FALSE	0	RP11-332M2.1	528	0.583333	lncRNA	lncRNA_up
OTUD6B-AS1	2.42424	0.0680412	0.4125	0	0.913686	4	4	FALSE	2.22042	7.25	0	4	8.42e-05	0	0.898268	FALSE	0	OTUD6B-AS1	720	0.416667	lncRNA	lncRNA_up
RP11-343L5.2	2.24242	0.0260315	0.445946	0	0.94129	4	4	FALSE	2.33452	11.5	0	4	1.55e-05	0	0.911255	FALSE	0	RP11-343L5.2	528	0.583333	lncRNA	lncRNA_up
RP1-71H24.1	2.30303	0.00926591	0.434211	0	0.901409	4	4	FALSE	2.71607	11.5	0	4	0.000150389	0	0.906926	FALSE	0	RP1-71H24.1	190	0.617647	lncRNA	lncRNA_up
NLRC4	2.60606	0.00598648	0.383721	0	0.92295	4	5	FALSE	1.92679	7.75	0	4	5.12e-05	0	0.885281	FALSE	0	NLRC4	142	0.675	mRNA	mRNA_up
RP6-159A1.3	1.25	0.833333	0.8	0	0.908034	3	2	FALSE	2.67295	1.33333	0	3	0.000111055	0	0.916667	FALSE	0	RP6-159A1.3	10	0.333333	lncRNA	lncRNA_up
CARD8-AS1	2.48485	0.0122677	0.402439	0	0.934386	3	4	FALSE	1.83017	9	0	3	2.53e-05	0	0.893939	FALSE	0	CARD8-AS1	216	0.533333	lncRNA	lncRNA_up
RP11-207C16.4	2.72727	0.00213444	0.366667	0	0.901109	3	5	FALSE	2.8807	10.6667	0	3	0.000152391	0	0.876623	FALSE	0	RP11-207C16.4	30	0.805556	lncRNA	lncRNA_up
CAMP	2.78788	0.00229364	0.358696	0	0.9418	3	5	FALSE	1.5367	8	0	3	1.49e-05	0	0.872294	FALSE	0	CAMP	56	0.777778	mRNA	mRNA_up
SCAT8	3.39394	0.00627971	0.294643	0	0.903204	2	5	FALSE	1.56976	4.5	0	2	0.000138824	0	0.829004	FALSE	0	SCAT8	74	0.583333	lncRNA	lncRNA_up
LINC01871	2.60606	0.00425639	0.383721	0	0.903374	2	4	FALSE	1.61013	10.5	0	2	0.000137764	0	0.885281	FALSE	0	LINC01871	112	0.678571	lncRNA	lncRNA_up
RP11-484O2.1	2.78788	0.000315657	0.358696	0	0.984008	2	5	FALSE	1.66827	12.5	0	2	4.73e-08	0	0.872294	FALSE	0	RP11-484O2.1	4	0.958333	lncRNA	lncRNA_up
RP11-575L7.2	2.78788	0.000315657	0.358696	0	0.929156	2	5	FALSE	2.76585	12.5	0	2	3.54e-05	0	0.872294	FALSE	0	RP11-575L7.2	4	0.958333	lncRNA	lncRNA_up
CSTA	3.33333	0.00428808	0.3	0	0.924669	2	5	FALSE	2.51604	3	0	2	4.64e-05	0	0.833333	FALSE	0	CSTA	76	0.666667	mRNA	mRNA_up
RPL26	1.5	0.5	0.666667	0	0.917098	2	2	FALSE	2.1191	2	0	2	7.06e-05	0	0.833333	FALSE	0	RPL26	6	0.5	mRNA	mRNA_up
KIF20B	2	0	0.5	0	0.907348	1	3	FALSE	2.46471	3	0	1	0.000114715	0	0.666667	FALSE	0	KIF20B	0	0	mRNA	mRNA_up
RP11-477H21.2	2.84848	0	0.351064	0	0.900121	1	5	FALSE	1.7127	13	0	1	0.000159131	0	0.867965	FALSE	0	RP11-477H21.2	0	0	lncRNA	lncRNA_up
RNF217-AS1	3.33333	0	0.3	0	0.901245	1	5	FALSE	1.73867	6	0	1	0.00015148	0	0.833333	FALSE	0	RNF217-AS1	0	0	lncRNA	lncRNA_up
LINC02207	2.25	0	0.444444	0	0.90213	1	3	FALSE	2.54462	2	0	1	0.000145658	0	0.583333	FALSE	0	LINC02207	0	0	lncRNA	lncRNA_up
PPARG	3.15152	0	0.317308	0	0.903431	1	5	FALSE	2.20441	6	0	1	0.000137414	0	0.84632	FALSE	0	PPARG	0	0	mRNA	mRNA_up
GZMA	2	0	0.5	0	0.908034	1	3	FALSE	2.18075	3	0	1	0.000111055	0	0.666667	FALSE	0	GZMA	0	0	mRNA	mRNA_up

## Sheet: Co-mRNA-circRNA(图4B)
node_name	AverageShortestPathLength	BetweennessCentrality	ClosenessCentrality	ClusteringCoefficient	cor	Degree	degree.layout	Eccentricity	IsSingleNode	logFC	NeighborhoodConnectivity	NumberOfDirectedEdges	NumberOfUndirectedEdges	p.value	PartnerOfMultiEdgedNodePairs	Radiality	selected	SelfLoops	shared name	Stress	TopologicalCoefficient	Type	UPDOWN
CD274	2.21429	0.17549	0.451613	0	0.926381	31	31	7	FALSE	2.25896	5.06452	0	31	4.19e-05	0	0.960829	FALSE	0	CD274	18590	0.406452	mRNA	mRNA_up
HBB	2.24286	0.159031	0.44586	0	0.984888	30	30	7	FALSE	4.22485	5.3	0	30	3.67e-08	0	0.959908	FALSE	0	HBB	18440	0.43	mRNA	mRNA_up
HBA2	2.32857	0.126977	0.429448	0	0.974598	28	28	7	FALSE	5.28915	5.25	0	28	3.74e-07	0	0.957143	FALSE	0	HBA2	15616	0.472222	mRNA	mRNA_up
GBP1	2.32857	0.140756	0.429448	0	0.917923	27	27	7	FALSE	1.85498	5.22222	0	27	6.75e-05	0	0.957143	FALSE	0	GBP1	16458	0.422222	mRNA	mRNA_up
HP	1.35294	0.827986	0.73913	0	0.93865	27	27	3	FALSE	2.16539	1.51852	0	27	1.88e-05	0	0.986928	FALSE	0	HP	3018	0.259259	mRNA	mRNA_up
MMP8	2.32857	0.0886599	0.429448	0	0.921079	26	26	7	FALSE	2.22173	6.03846	0	26	5.69e-05	0	0.957143	FALSE	0	MMP8	13552	0.458042	mRNA	mRNA_up
S100A12	2.35714	0.136499	0.424242	0	0.909206	24	24	7	FALSE	3.46493	6.08333	0	24	0.000105012	0	0.956221	FALSE	0	S100A12	20854	0.423611	mRNA	mRNA_up
IL18R1	1.44	0.391778	0.694444	0	0.916317	18	18	3	FALSE	1.7491	2.72222	0	18	7.35e-05	0	0.975556	FALSE	0	IL18R1	1144	0.574074	mRNA	mRNA_up
PI3	1.44	0.420008	0.694444	0	0.935338	18	18	3	FALSE	1.65829	2.61111	0	18	2.37e-05	0	0.975556	FALSE	0	PI3	1214	0.537037	mRNA	mRNA_up
GPT	1	1	1	0	0.924392	15	15	1	FALSE	-1.54173	1	0	15	4.71e-05	0	1	FALSE	0	GPT	210	0	mRNA	mRNA_down
RPL26	1.56522	0.691267	0.638889	0	0.920107	15	15	4	FALSE	2.1191	1.93333	0	15	6e-05	0	0.962319	FALSE	0	RPL26	822	0.186667	mRNA	mRNA_up
MARCO	2.23529	0.229947	0.447368	0	0.906731	15	15	5	FALSE	1.58494	1.8	0	15	0.000118086	0	0.954248	FALSE	0	MARCO	1794	0.8	mRNA	mRNA_up
S100A8	2.67143	0.0361644	0.374332	0	0.946895	14	14	7	FALSE	2.04922	6.64286	0	14	9.94e-06	0	0.946083	FALSE	0	S100A8	6698	0.512987	mRNA	mRNA_up
UTP4	1	1	1	0	0.97978	12	12	1	FALSE	-1.74087	1	0	12	1.35e-07	0	1	FALSE	0	UTP4	132	0	mRNA	mRNA_down
SLPI	2.08	0.122956	0.480769	0	0.928641	10	10	3	FALSE	1.89553	3.4	0	10	3.66e-05	0	0.94	FALSE	0	SLPI	552	0.8	mRNA	mRNA_up
S100A9	2.81429	0.0829168	0.35533	0	0.939199	9	9	7	FALSE	2.66235	5.55556	0	9	1.81e-05	0	0.941475	FALSE	0	S100A9	7936	0.37963	mRNA	mRNA_up
CAMP	3.1	0.0294932	0.322581	0	0.95222	8	8	9	FALSE	1.5367	5	0	8	6.22e-06	0	0.932258	FALSE	0	CAMP	3032	0.4	mRNA	mRNA_up
hsa_circ_0082865	2.42857	0.0293046	0.411765	0	0.932229	8	8	8	FALSE	3.67229	23.625	0	8	2.91e-05	0	0.953917	FALSE	0	hsa_circ_0082865	5314	0.481383	cricRNA	cricRNA_up
hsa_circ_0012476	2.25714	0.114535	0.443038	0	0.92527	8	8	6	FALSE	3.67021	23.375	0	8	4.48e-05	0	0.959447	FALSE	0	hsa_circ_0012476	8468	0.476064	cricRNA	cricRNA_up
hsa_circ_0021715	2.42857	0.0293046	0.411765	0	0.912223	8	8	8	FALSE	3.53347	23.625	0	8	9.06e-05	0	0.953917	FALSE	0	hsa_circ_0021715	5314	0.481383	cricRNA	cricRNA_up
hsa_circ_0012610	2.48571	0.0317671	0.402299	0	0.914528	8	8	8	FALSE	3.23567	23.5	0	8	8.06e-05	0	0.952074	FALSE	0	hsa_circ_0012610	4974	0.48913	cricRNA	cricRNA_up
PPARG	2.84286	0.200074	0.351759	0	0.911514	7	7	5	FALSE	2.20441	3.57143	0	7	9.38e-05	0	0.940553	FALSE	0	PPARG	9528	0.257143	mRNA	mRNA_up
MMP9	2.32	0.0219253	0.431034	0	0.972235	7	7	3	FALSE	1.51261	3.85714	0	7	5.57e-07	0	0.926667	FALSE	0	MMP9	90	0.952381	mRNA	mRNA_up
hsa_circ_0065251	2.57143	0.0185232	0.388889	0	0.910345	7	7	8	FALSE	4.17415	22.2857	0	7	9.94e-05	0	0.949309	FALSE	0	hsa_circ_0065251	3318	0.483766	cricRNA	cricRNA_up
hsa_circ_0077657	2.85714	0.0284435	0.35	0	0.911545	7	7	8	FALSE	3.92021	12.8571	0	7	9.37e-05	0	0.940092	FALSE	0	hsa_circ_0077657	5422	0.359307	cricRNA	cricRNA_up
hsa_circ_0083859	2.65714	0.0265837	0.376344	0	0.918236	7	7	8	FALSE	4.49924	19.8571	0	7	6.64e-05	0	0.946544	FALSE	0	hsa_circ_0083859	3808	0.471429	cricRNA	cricRNA_up
hsa_circ_0009035	2.54286	0.00942111	0.393258	0	0.900954	7	7	8	FALSE	3.88544	25.7143	0	7	0.000153436	0	0.95023	FALSE	0	hsa_circ_0009035	3046	0.549206	cricRNA	cricRNA_up
hsa_circ_0047647	2.54286	0.00942111	0.393258	0	0.915451	7	7	8	FALSE	2.95707	25.7143	0	7	7.69e-05	0	0.95023	FALSE	0	hsa_circ_0047647	3046	0.549206	cricRNA	cricRNA_up
KIF20B	2.26087	0.106286	0.442308	0	0.916424	7	7	4	FALSE	2.46471	3	0	7	7.31e-05	0	0.915942	FALSE	0	KIF20B	238	0.4	mRNA	mRNA_up
hsa_circ_0027354	2.74286	0.0118204	0.364583	0	0.905246	6	6	8	FALSE	3.08932	21	0	6	0.000126505	0	0.943779	FALSE	0	hsa_circ_0027354	2210	0.512821	cricRNA	cricRNA_up
hsa_circ_0071123	2.57143	0.00665618	0.388889	0	0.917923	6	6	8	FALSE	5.48809	27.6667	0	6	6.75e-05	0	0.949309	FALSE	0	hsa_circ_0071123	2236	0.592593	cricRNA	cricRNA_up
hsa_circ_0000486	2.57143	0.00665618	0.388889	0	0.914603	6	6	8	FALSE	5.38862	27.6667	0	6	8.03e-05	0	0.949309	FALSE	0	hsa_circ_0000486	2236	0.592593	cricRNA	cricRNA_up
hsa_circ_0052959	2.57143	0.00665618	0.388889	0	0.940683	6	6	8	FALSE	4.54814	27.6667	0	6	1.62e-05	0	0.949309	FALSE	0	hsa_circ_0052959	2236	0.592593	cricRNA	cricRNA_up
hsa_circ_0031587	2.57143	0.00665618	0.388889	0	0.912997	6	6	8	FALSE	4.45306	27.6667	0	6	8.72e-05	0	0.949309	FALSE	0	hsa_circ_0031587	2236	0.592593	cricRNA	cricRNA_up
hsa_circ_0002019	2.6	0.0065844	0.384615	0	0.945247	6	6	8	FALSE	3.54665	25.5	0	6	1.14e-05	0	0.948387	FALSE	0	hsa_circ_0002019	2136	0.556818	cricRNA	cricRNA_up
hsa_circ_0034555	2.57143	0.00665618	0.388889	0	0.934262	6	6	8	FALSE	3.39669	27.6667	0	6	2.55e-05	0	0.949309	FALSE	0	hsa_circ_0034555	2236	0.592593	cricRNA	cricRNA_up
hsa_circ_0082858	2.48571	0.022229	0.402299	0	0.91592	6	6	8	FALSE	2.823	24.8333	0	6	7.51e-05	0	0.952074	FALSE	0	hsa_circ_0082858	3590	0.507092	cricRNA	cricRNA_up
hsa_circ_0044364	2.57143	0.00665618	0.388889	0	0.914884	6	6	8	FALSE	2.70252	27.6667	0	6	7.92e-05	0	0.949309	FALSE	0	hsa_circ_0044364	2236	0.592593	cricRNA	cricRNA_up
hsa_circ_0007298	3.11429	0.0112717	0.321101	0	0.922887	5	5	8	FALSE	4.01803	12	0	5	5.14e-05	0	0.931797	FALSE	0	hsa_circ_0007298	2736	0.423077	cricRNA	cricRNA_up
hsa_circ_0001292	3.02857	0.0122531	0.330189	0	0.971973	5	5	8	FALSE	3.62456	15.4	0	5	5.81e-07	0	0.934562	FALSE	0	hsa_circ_0001292	3874	0.48	cricRNA	cricRNA_up
CLEC4D	3.7	0.00837072	0.27027	0	0.936694	5	5	9	FALSE	1.52737	4.6	0	5	2.16e-05	0	0.912903	FALSE	0	CLEC4D	738	0.514286	mRNA	mRNA_up
hsa_circ_0010931	2.71429	0.00324727	0.368421	0	0.952358	5	5	8	FALSE	4.14736	28.4	0	5	6.14e-06	0	0.9447	FALSE	0	hsa_circ_0010931	1084	0.652381	cricRNA	cricRNA_up
hsa_circ_0073371	2.71429	0.00324727	0.368421	0	0.942703	5	5	8	FALSE	4.13437	28.4	0	5	1.39e-05	0	0.9447	FALSE	0	hsa_circ_0073371	1084	0.652381	cricRNA	cricRNA_up
hsa_circ_0091586	2.62857	0.00445043	0.380435	0	0.912507	5	5	8	FALSE	3.82204	27.8	0	5	8.93e-05	0	0.947465	FALSE	0	hsa_circ_0091586	1518	0.609091	cricRNA	cricRNA_up
hsa_circ_0084622	2.71429	0.00324727	0.368421	0	0.91843	5	5	8	FALSE	3.76722	28.4	0	5	6.57e-05	0	0.9447	FALSE	0	hsa_circ_0084622	1084	0.652381	cricRNA	cricRNA_up
hsa_circ_0002610	2.71429	0.00324727	0.368421	0	0.957026	5	5	8	FALSE	3.51008	28.4	0	5	3.89e-06	0	0.9447	FALSE	0	hsa_circ_0002610	1084	0.652381	cricRNA	cricRNA_up
hsa_circ_0007222	1.91304	0.234293	0.522727	0	0.928561	5	5	3	FALSE	2.85837	6	0	5	3.67e-05	0	0.93913	FALSE	0	hsa_circ_0007222	444	0.333333	cricRNA	cricRNA_up
NLRC4	3.27143	0.00390308	0.305677	0	0.931093	4	4	9	FALSE	1.92679	5.5	0	4	3.13e-05	0	0.926728	FALSE	0	NLRC4	432	0.5	mRNA	mRNA_up
RGS1	2.43478	0.177273	0.410714	0	0.955361	4	4	4	FALSE	2.32323	3.75	0	4	4.6e-06	0	0.904348	FALSE	0	RGS1	414	0.458333	mRNA	mRNA_up
hsa_circ_0011168	1.84	0.0242846	0.543478	0	0.958835	4	4	2	FALSE	4.54436	13.25	0	4	3.21e-06	0	0.953333	FALSE	0	hsa_circ_0011168	190	0.583333	cricRNA	cricRNA_up
hsa_circ_0001102	1.84	0.0242846	0.543478	0	0.954555	4	4	2	FALSE	4.29435	13.25	0	4	4.98e-06	0	0.953333	FALSE	0	hsa_circ_0001102	190	0.583333	cricRNA	cricRNA_up
hsa_circ_0051419	1.84	0.0242846	0.543478	0	0.964292	4	4	2	FALSE	3.72021	13.25	0	4	1.71e-06	0	0.953333	FALSE	0	hsa_circ_0051419	190	0.583333	cricRNA	cricRNA_up
hsa_circ_0011172	1.84	0.0242846	0.543478	0	0.983853	4	4	2	FALSE	3.66849	13.25	0	4	4.94e-08	0	0.953333	FALSE	0	hsa_circ_0011172	190	0.583333	cricRNA	cricRNA_up
hsa_circ_0044939	1.84	0.0242846	0.543478	0	0.94506	4	4	2	FALSE	3.65117	13.25	0	4	1.15e-05	0	0.953333	FALSE	0	hsa_circ_0044939	190	0.583333	cricRNA	cricRNA_up
hsa_circ_0075568	1.84	0.0242846	0.543478	0	0.928541	4	4	2	FALSE	3.30878	13.25	0	4	3.68e-05	0	0.953333	FALSE	0	hsa_circ_0075568	190	0.583333	cricRNA	cricRNA_up
hsa_circ_0004975	2.62857	0.0384963	0.380435	0	0.987844	4	4	6	FALSE	3.73673	23.75	0	4	1.38e-08	0	0.947465	FALSE	0	hsa_circ_0004975	2292	0.56875	cricRNA	cricRNA_up
hsa_circ_0009034	3.05714	0.00325704	0.327103	0	0.946563	4	4	8	FALSE	3.69377	18	0	4	1.02e-05	0	0.933641	FALSE	0	hsa_circ_0009034	472	0.566667	cricRNA	cricRNA_up
hsa_circ_0087504	3.14286	0.0264477	0.318182	0	0.939199	4	4	8	FALSE	4.74075	10.25	0	4	1.81e-05	0	0.930876	FALSE	0	hsa_circ_0087504	4468	0.355769	cricRNA	cricRNA_up
hsa_circ_0006470	3.13043	0.173913	0.319444	0	0.955361	4	4	5	FALSE	4.74872	2	0	4	4.6e-06	0	0.857971	FALSE	0	hsa_circ_0006470	376	0.333333	cricRNA	cricRNA_up
MCEMP1	2.94118	0.116756	0.34	0	0.922314	4	4	5	FALSE	2.07123	1.5	0	4	5.31e-05	0	0.928105	FALSE	0	MCEMP1	604	0.5	mRNA	mRNA_up
hsa_circ_0007108	2.77143	0.00188443	0.360825	0	0.90544	4	4	8	FALSE	4.48004	28.75	0	4	0.000125385	0	0.942857	FALSE	0	hsa_circ_0007108	644	0.676829	cricRNA	cricRNA_up
hsa_circ_0045905	2.65714	0.0352309	0.376344	0	0.921415	4	4	6	FALSE	3.46058	23	0	4	5.58e-05	0	0.946544	FALSE	0	hsa_circ_0045905	2210	0.564103	cricRNA	cricRNA_up
hsa_circ_0002102	2.77143	0.00188443	0.360825	0	0.912388	4	4	8	FALSE	3.29066	28.75	0	4	8.99e-05	0	0.942857	FALSE	0	hsa_circ_0002102	644	0.676829	cricRNA	cricRNA_up
hsa_circ_0001317	3.51429	0.171594	0.284553	0	0.932557	4	4	6	FALSE	3.60832	3	0	4	2.85e-05	0	0.918894	FALSE	0	hsa_circ_0001317	7130	0.25	cricRNA	cricRNA_up
hsa_circ_0000424	2.26087	0.120892	0.442308	0	0.900453	4	4	5	FALSE	4.38452	6.25	0	4	0.000156845	0	0.915942	FALSE	0	hsa_circ_0000424	186	0.375	cricRNA	cricRNA_up
hsa_circ_0000783	2.16	0.00980981	0.462963	0	0.931008	3	3	4	FALSE	4.21665	11.6667	0	3	3.15e-05	0	0.935556	FALSE	0	hsa_circ_0000783	72	0.592593	cricRNA	cricRNA_up
hsa_circ_0069812	1.92	0.014632	0.520833	0	0.928641	3	3	3	FALSE	4.65366	15.3333	0	3	3.66e-05	0	0.948889	FALSE	0	hsa_circ_0069812	124	0.68254	cricRNA	cricRNA_up
hsa_circ_0000112	1.92	0.014632	0.520833	0	0.958364	3	3	3	FALSE	4.09684	15.3333	0	3	3.38e-06	0	0.948889	FALSE	0	hsa_circ_0000112	124	0.68254	cricRNA	cricRNA_up
LY96	3.84286	0.0052222	0.260223	0	0.927498	3	3	7	FALSE	1.87421	3	0	3	3.92e-05	0	0.908295	FALSE	0	LY96	198	0.5	mRNA	mRNA_up
hsa_circ_0027108	5.28571	0.084058	0.189189	0	0.962898	3	3	8	FALSE	5.11977	1.66667	0	3	2.03e-06	0	0.861751	FALSE	0	hsa_circ_0027108	3232	0.333333	cricRNA	cricRNA_up
hsa_circ_0006493	3.48571	0.0343622	0.286885	0	0.935771	3	3	6	FALSE	3.5428	4.66667	0	3	2.3e-05	0	0.919816	FALSE	0	hsa_circ_0006493	2162	0.407407	cricRNA	cricRNA_up
hsa_circ_0036173	2.08696	0.0677489	0.479167	0	0.913483	3	3	3	FALSE	3.78529	8.66667	0	3	8.51e-05	0	0.927536	FALSE	0	hsa_circ_0036173	178	0.511111	cricRNA	cricRNA_up
hsa_circ_0001148	2.08696	0.0677489	0.479167	0	0.91125	3	3	3	FALSE	3.71029	8.66667	0	3	9.51e-05	0	0.927536	FALSE	0	hsa_circ_0001148	178	0.511111	cricRNA	cricRNA_up
IFNG	6.24286	0.0285714	0.160183	0	0.962898	2	2	9	FALSE	2.54193	2	0	2	2.03e-06	0	0.830876	FALSE	0	IFNG	1080	0.5	mRNA	mRNA_up
SAMD9	4.38571	0.109317	0.228013	0	0.912964	2	2	7	FALSE	1.95024	3.5	0	2	8.73e-05	0	0.890783	FALSE	0	SAMD9	4296	0.5	mRNA	mRNA_up
hsa_circ_0053911	3.11429	0.000145901	0.321101	0	0.945535	2	2	8	FALSE	4.11029	29	0	2	1.11e-05	0	0.931797	FALSE	0	hsa_circ_0053911	34	0.875	cricRNA	cricRNA_up
hsa_circ_0044767	3.11429	0.000145901	0.321101	0	0.923004	2	2	8	FALSE	3.39895	29	0	2	5.1e-05	0	0.931797	FALSE	0	hsa_circ_0044767	34	0.875	cricRNA	cricRNA_up
hsa_circ_0030586	3.11429	0.000145901	0.321101	0	0.925565	2	2	8	FALSE	3.14298	29	0	2	4.4e-05	0	0.931797	FALSE	0	hsa_circ_0030586	34	0.875	cricRNA	cricRNA_up
hsa_circ_0046663	3.11429	0.000145901	0.321101	0	0.904929	2	2	8	FALSE	2.98722	29	0	2	0.000128365	0	0.931797	FALSE	0	hsa_circ_0046663	34	0.875	cricRNA	cricRNA_up
hsa_circ_0000069	3.11429	0.000145901	0.321101	0	0.958521	2	2	8	FALSE	2.58901	29	0	2	3.32e-06	0	0.931797	FALSE	0	hsa_circ_0000069	34	0.875	cricRNA	cricRNA_up
hsa_circ_0066532	3.11429	0.0019285	0.321101	0	0.94299	2	2	8	FALSE	2.46939	17.5	0	2	1.36e-05	0	0.931797	FALSE	0	hsa_circ_0066532	210	0.532258	cricRNA	cricRNA_up
GZMA	2.69565	0.0111425	0.370968	0	0.900453	2	2	4	FALSE	2.18075	4.5	0	2	0.000156845	0	0.886957	FALSE	0	GZMA	36	0.7	mRNA	mRNA_up
hsa_circ_0054889	3	0.00995331	0.333333	0	0.949507	2	2	6	FALSE	2.97609	17	0	2	7.95e-06	0	0.935484	FALSE	0	hsa_circ_0054889	584	0.551724	cricRNA	cricRNA_up
hsa_circ_0012845	3.28571	0.000882221	0.304348	0	0.921015	2	2	8	FALSE	3.17823	16	0	2	5.71e-05	0	0.926267	FALSE	0	hsa_circ_0012845	108	0.625	cricRNA	cricRNA_up
hsa_circ_0003697	2.08	0.00312644	0.480769	0	0.916317	2	2	4	FALSE	8.25918	18	0	2	7.35e-05	0	0.94	FALSE	0	hsa_circ_0003697	32	0.85	cricRNA	cricRNA_up
hsa_circ_0034913	2.08	0.00312644	0.480769	0	0.916405	2	2	4	FALSE	6.83283	18	0	2	7.32e-05	0	0.94	FALSE	0	hsa_circ_0034913	32	0.85	cricRNA	cricRNA_up
hsa_circ_0001837	2.08	0.00312644	0.480769	0	0.917241	2	2	4	FALSE	5.86912	18	0	2	7e-05	0	0.94	FALSE	0	hsa_circ_0001837	32	0.85	cricRNA	cricRNA_up
hsa_circ_0024950	2.08	0.00312644	0.480769	0	0.91541	2	2	4	FALSE	4.25508	18	0	2	7.71e-05	0	0.94	FALSE	0	hsa_circ_0024950	32	0.85	cricRNA	cricRNA_up
hsa_circ_0010356	2.08	0.00312644	0.480769	0	0.91571	2	2	4	FALSE	3.53136	18	0	2	7.59e-05	0	0.94	FALSE	0	hsa_circ_0010356	32	0.85	cricRNA	cricRNA_up
hsa_circ_0023224	2.08	0.00312644	0.480769	0	0.905289	2	2	4	FALSE	3.45507	18	0	2	0.000126257	0	0.94	FALSE	0	hsa_circ_0023224	32	0.85	cricRNA	cricRNA_up
hsa_circ_0005147	2.08	0.00312644	0.480769	0	0.92507	2	2	4	FALSE	2.84473	18	0	2	4.53e-05	0	0.94	FALSE	0	hsa_circ_0005147	32	0.85	cricRNA	cricRNA_up
hsa_circ_0063781	2.91429	0.0109005	0.343137	0	0.937532	2	2	6	FALSE	3.14249	18.5	0	2	2.03e-05	0	0.938249	FALSE	0	hsa_circ_0063781	674	0.546875	cricRNA	cricRNA_up
RPS24	2.6087	0.0575099	0.383333	0	0.916635	2	2	4	FALSE	1.8948	4.5	0	2	7.23e-05	0	0.892754	FALSE	0	RPS24	144	0.583333	mRNA	mRNA_up
hsa_circ_0036158	2.08824	0.0112894	0.478873	0	0.909471	2	2	4	FALSE	4.76344	21	0	2	0.000103681	0	0.959695	FALSE	0	hsa_circ_0036158	176	0.689655	cricRNA	cricRNA_up
hsa_circ_0046848	2.08824	0.0112894	0.478873	0	0.963909	2	2	4	FALSE	4.63423	21	0	2	1.79e-06	0	0.959695	FALSE	0	hsa_circ_0046848	176	0.689655	cricRNA	cricRNA_up
hsa_circ_0005699	2.08824	0.0112894	0.478873	0	0.941505	2	2	4	FALSE	4.61243	21	0	2	1.52e-05	0	0.959695	FALSE	0	hsa_circ_0005699	176	0.689655	cricRNA	cricRNA_up
hsa_circ_0078216	2.08824	0.0112894	0.478873	0	0.958242	2	2	4	FALSE	4.01796	21	0	2	3.42e-06	0	0.959695	FALSE	0	hsa_circ_0078216	176	0.689655	cricRNA	cricRNA_up
hsa_circ_0049083	2.08824	0.0112894	0.478873	0	0.935542	2	2	4	FALSE	3.89337	21	0	2	2.34e-05	0	0.959695	FALSE	0	hsa_circ_0049083	176	0.689655	cricRNA	cricRNA_up
hsa_circ_0005075	2.08824	0.0112894	0.478873	0	0.956426	2	2	4	FALSE	3.75844	21	0	2	4.14e-06	0	0.959695	FALSE	0	hsa_circ_0005075	176	0.689655	cricRNA	cricRNA_up
hsa_circ_0072379	2.08824	0.0112894	0.478873	0	0.947026	2	2	4	FALSE	3.65092	21	0	2	9.83e-06	0	0.959695	FALSE	0	hsa_circ_0072379	176	0.689655	cricRNA	cricRNA_up
hsa_circ_0005578	2.08824	0.0112894	0.478873	0	0.954137	2	2	4	FALSE	3.50851	21	0	2	5.19e-06	0	0.959695	FALSE	0	hsa_circ_0005578	176	0.689655	cricRNA	cricRNA_up
hsa_circ_0035942	2.08824	0.0112894	0.478873	0	0.915979	2	2	4	FALSE	3.17226	21	0	2	7.48e-05	0	0.959695	FALSE	0	hsa_circ_0035942	176	0.689655	cricRNA	cricRNA_up
hsa_circ_0003599	2.08824	0.0112894	0.478873	0	0.966907	2	2	4	FALSE	3.15552	21	0	2	1.22e-06	0	0.959695	FALSE	0	hsa_circ_0003599	176	0.689655	cricRNA	cricRNA_up
hsa_circ_0044950	2.08824	0.0112894	0.478873	0	0.908823	2	2	4	FALSE	2.77995	21	0	2	0.000106959	0	0.959695	FALSE	0	hsa_circ_0044950	176	0.689655	cricRNA	cricRNA_up
hsa_circ_0006543	2.08824	0.0112894	0.478873	0	0.904956	2	2	4	FALSE	2.66898	21	0	2	0.000128202	0	0.959695	FALSE	0	hsa_circ_0006543	176	0.689655	cricRNA	cricRNA_up
hsa_circ_0076572	3.77143	0.00233108	0.265152	0	0.935308	2	2	8	FALSE	3.51163	6	0	2	2.37e-05	0	0.910599	FALSE	0	hsa_circ_0076572	474	0.625	cricRNA	cricRNA_up
hsa_circ_0001663	4	0.000371368	0.25	0	0.923804	2	2	10	FALSE	4.24535	6.5	0	2	4.88e-05	0	0.903226	FALSE	0	hsa_circ_0001663	108	0.6875	cricRNA	cricRNA_up
hsa_circ_0042264	2.14706	0.0802139	0.465753	0	0.970882	2	2	4	FALSE	3.58937	15.5	0	2	6.89e-07	0	0.957516	FALSE	0	hsa_circ_0042264	444	0.517857	cricRNA	cricRNA_up
hsa_circ_0001839	2.14706	0.0802139	0.465753	0	0.941951	2	2	4	FALSE	3.30859	15.5	0	2	1.47e-05	0	0.957516	FALSE	0	hsa_circ_0001839	444	0.517857	cricRNA	cricRNA_up
hsa_circ_0063325	3.17143	8.1971e-05	0.315315	0	0.987175	2	2	8	FALSE	4.81874	29	0	2	1.76e-08	0	0.929954	FALSE	0	hsa_circ_0063325	20	0.933333	cricRNA	cricRNA_up
hsa_circ_0004389	3.17143	8.1971e-05	0.315315	0	0.962349	2	2	8	FALSE	4.02956	29	0	2	2.16e-06	0	0.929954	FALSE	0	hsa_circ_0004389	20	0.933333	cricRNA	cricRNA_up
hsa_circ_0003829	3.17143	8.1971e-05	0.315315	0	0.9864	2	2	8	FALSE	3.45512	29	0	2	2.29e-08	0	0.929954	FALSE	0	hsa_circ_0003829	20	0.933333	cricRNA	cricRNA_up
hsa_circ_0079572	3.17143	8.1971e-05	0.315315	0	0.915673	2	2	8	FALSE	2.86291	29	0	2	7.6e-05	0	0.929954	FALSE	0	hsa_circ_0079572	20	0.933333	cricRNA	cricRNA_up
MNDA	4.07143	0.0192794	0.245614	0	0.919949	2	2	5	FALSE	2.18389	3.5	0	2	6.05e-05	0	0.900922	FALSE	0	MNDA	430	0.5	mRNA	mRNA_up
hsa_circ_0068480	2.43478	0.00508187	0.410714	0	0.949884	2	2	5	FALSE	5.98716	11	0	2	7.69e-06	0	0.904348	FALSE	0	hsa_circ_0068480	18	0.714286	cricRNA	cricRNA_up
hsa_circ_0069460	2.43478	0.00508187	0.410714	0	0.950961	2	2	5	FALSE	5.05672	11	0	2	6.98e-06	0	0.904348	FALSE	0	hsa_circ_0069460	18	0.714286	cricRNA	cricRNA_up
hsa_circ_0021398	2.43478	0.00508187	0.410714	0	0.945086	2	2	5	FALSE	3.90095	11	0	2	1.15e-05	0	0.904348	FALSE	0	hsa_circ_0021398	18	0.714286	cricRNA	cricRNA_up
hsa_circ_0007425	7.22857	0	0.13834	0	0.905924	1	1	10	FALSE	3.55176	2	0	1	0.000122606	0	0.799078	FALSE	0	hsa_circ_0007425	0	0	cricRNA	cricRNA_up
hsa_circ_0032956	3.04	0	0.328947	0	0.938549	1	1	4	FALSE	3.12188	10	0	1	1.89e-05	0	0.886667	FALSE	0	hsa_circ_0032956	0	0	cricRNA	cricRNA_up
hsa_circ_0030185	3.2	0	0.3125	0	0.910753	1	1	8	FALSE	3.52408	31	0	1	9.74e-05	0	0.929032	FALSE	0	hsa_circ_0030185	0	0	cricRNA	cricRNA_up
hsa_circ_0087385	1	0	1	0	0.953105	1	1	1	FALSE	-2.18094	1	0	1	5.73e-06	0	1	FALSE	0	hsa_circ_0087385	0	0	cricRNA	circRNA_down
EPHB2	1	0	1	0	0.953105	1	1	1	FALSE	-1.57355	1	0	1	5.73e-06	0	1	FALSE	0	EPHB2	0	0	mRNA	mRNA_down
hsa_circ_0024660	2.4	0	0.416667	0	0.919393	1	1	4	FALSE	3.78004	18	0	1	6.24e-05	0	0.922222	FALSE	0	hsa_circ_0024660	0	0	cricRNA	cricRNA_up
hsa_circ_0089718	2.4	0	0.416667	0	0.911493	1	1	4	FALSE	3.4203	18	0	1	9.39e-05	0	0.922222	FALSE	0	hsa_circ_0089718	0	0	cricRNA	cricRNA_up
RGS18	4.5	0	0.222222	0	0.940399	1	1	7	FALSE	2.48497	4	0	1	1.65e-05	0	0.887097	FALSE	0	RGS18	0	0	mRNA	mRNA_up
hsa_circ_0048279	3.82857	0	0.261194	0	0.926902	1	1	6	FALSE	3.00744	7	0	1	4.06e-05	0	0.908756	FALSE	0	hsa_circ_0048279	0	0	cricRNA	cricRNA_up
hsa_circ_0079356	2.32353	0	0.43038	0	0.93865	1	1	4	FALSE	6.31775	27	0	1	1.88e-05	0	0.95098	FALSE	0	hsa_circ_0079356	0	0	cricRNA	cricRNA_up
hsa_circ_0068090	2.32353	0	0.43038	0	0.932778	1	1	4	FALSE	4.78144	27	0	1	2.81e-05	0	0.95098	FALSE	0	hsa_circ_0068090	0	0	cricRNA	cricRNA_up
hsa_circ_0000034	2.32353	0	0.43038	0	0.942952	1	1	4	FALSE	4.45073	27	0	1	1.36e-05	0	0.95098	FALSE	0	hsa_circ_0000034	0	0	cricRNA	cricRNA_up
hsa_circ_0026228	2.32353	0	0.43038	0	0.956909	1	1	4	FALSE	4.44964	27	0	1	3.94e-06	0	0.95098	FALSE	0	hsa_circ_0026228	0	0	cricRNA	cricRNA_up
hsa_circ_0006116	2.32353	0	0.43038	0	0.930813	1	1	4	FALSE	4.40133	27	0	1	3.19e-05	0	0.95098	FALSE	0	hsa_circ_0006116	0	0	cricRNA	cricRNA_up
hsa_circ_0018206	2.32353	0	0.43038	0	0.941533	1	1	4	FALSE	3.97333	27	0	1	1.52e-05	0	0.95098	FALSE	0	hsa_circ_0018206	0	0	cricRNA	cricRNA_up
hsa_circ_0016506	2.32353	0	0.43038	0	0.941305	1	1	4	FALSE	3.96335	27	0	1	1.55e-05	0	0.95098	FALSE	0	hsa_circ_0016506	0	0	cricRNA	cricRNA_up
hsa_circ_0016307	2.32353	0	0.43038	0	0.965899	1	1	4	FALSE	3.63893	27	0	1	1.39e-06	0	0.95098	FALSE	0	hsa_circ_0016307	0	0	cricRNA	cricRNA_up
hsa_circ_0002518	2.32353	0	0.43038	0	0.965283	1	1	4	FALSE	3.31055	27	0	1	1.51e-06	0	0.95098	FALSE	0	hsa_circ_0002518	0	0	cricRNA	cricRNA_up
hsa_circ_0000813	2.32353	0	0.43038	0	0.926604	1	1	4	FALSE	3.2755	27	0	1	4.14e-05	0	0.95098	FALSE	0	hsa_circ_0000813	0	0	cricRNA	cricRNA_up
hsa_circ_0000834	2.32353	0	0.43038	0	0.947383	1	1	4	FALSE	2.95488	27	0	1	9.54e-06	0	0.95098	FALSE	0	hsa_circ_0000834	0	0	cricRNA	cricRNA_up
hsa_circ_0009172	2.32353	0	0.43038	0	0.903863	1	1	4	FALSE	2.87833	27	0	1	0.000134753	0	0.95098	FALSE	0	hsa_circ_0009172	0	0	cricRNA	cricRNA_up
hsa_circ_0032305	2.32353	0	0.43038	0	0.951669	1	1	4	FALSE	2.62379	27	0	1	6.55e-06	0	0.95098	FALSE	0	hsa_circ_0032305	0	0	cricRNA	cricRNA_up
hsa_circ_0073652	1	0	1	0	0.903344	1	1	1	FALSE	3.91744	1	0	1	0.000137953	0	1	FALSE	0	hsa_circ_0073652	0	0	cricRNA	cricRNA_up
NCF1	1	0	1	0	0.903344	1	1	1	FALSE	1.87581	1	0	1	0.000137953	0	1	FALSE	0	NCF1	0	0	mRNA	mRNA_up
hsa_circ_0011627	2.4	0	0.416667	0	0.911751	1	1	4	FALSE	7.10414	18	0	1	9.28e-05	0	0.922222	FALSE	0	hsa_circ_0011627	0	0	cricRNA	cricRNA_up
hsa_circ_0057753	2.4	0	0.416667	0	0.913023	1	1	4	FALSE	4.17947	18	0	1	8.7e-05	0	0.922222	FALSE	0	hsa_circ_0057753	0	0	cricRNA	cricRNA_up
hsa_circ_0040348	2.4	0	0.416667	0	0.905097	1	1	4	FALSE	3.19472	18	0	1	0.000127374	0	0.922222	FALSE	0	hsa_circ_0040348	0	0	cricRNA	cricRNA_up
hsa_circ_0000885	1.93333	0	0.517241	0	0.924392	1	1	2	FALSE	-2.3316	15	0	1	4.71e-05	0	0.937778	FALSE	0	hsa_circ_0000885	0	0	cricRNA	circRNA_down
hsa_circ_0001113	1.93333	0	0.517241	0	0.927539	1	1	2	FALSE	-2.52284	15	0	1	3.91e-05	0	0.937778	FALSE	0	hsa_circ_0001113	0	0	cricRNA	circRNA_down
hsa_circ_0000298	1.93333	0	0.517241	0	0.905078	1	1	2	FALSE	-2.78755	15	0	1	0.00012749	0	0.937778	FALSE	0	hsa_circ_0000298	0	0	cricRNA	circRNA_down
hsa_circ_0072229	1.93333	0	0.517241	0	0.925913	1	1	2	FALSE	-2.81582	15	0	1	4.31e-05	0	0.937778	FALSE	0	hsa_circ_0072229	0	0	cricRNA	circRNA_down
hsa_circ_0008280	1.93333	0	0.517241	0	0.93352	1	1	2	FALSE	-2.90897	15	0	1	2.68e-05	0	0.937778	FALSE	0	hsa_circ_0008280	0	0	cricRNA	circRNA_down
hsa_circ_0004875	1.93333	0	0.517241	0	0.935161	1	1	2	FALSE	-2.95023	15	0	1	2.4e-05	0	0.937778	FALSE	0	hsa_circ_0004875	0	0	cricRNA	circRNA_down
hsa_circ_0003857	1.93333	0	0.517241	0	0.924043	1	1	2	FALSE	-3.10222	15	0	1	4.81e-05	0	0.937778	FALSE	0	hsa_circ_0003857	0	0	cricRNA	circRNA_down
hsa_circ_0008433	1.93333	0	0.517241	0	0.90495	1	1	2	FALSE	-3.22414	15	0	1	0.000128238	0	0.937778	FALSE	0	hsa_circ_0008433	0	0	cricRNA	circRNA_down
hsa_circ_0035957	1.93333	0	0.517241	0	0.912864	1	1	2	FALSE	-3.36498	15	0	1	8.77e-05	0	0.937778	FALSE	0	hsa_circ_0035957	0	0	cricRNA	circRNA_down
hsa_circ_0000288	1.93333	0	0.517241	0	0.930454	1	1	2	FALSE	-3.49229	15	0	1	3.26e-05	0	0.937778	FALSE	0	hsa_circ_0000288	0	0	cricRNA	circRNA_down
hsa_circ_0005370	1.93333	0	0.517241	0	0.916504	1	1	2	FALSE	-3.5256	15	0	1	7.28e-05	0	0.937778	FALSE	0	hsa_circ_0005370	0	0	cricRNA	circRNA_down
hsa_circ_0006386	1.93333	0	0.517241	0	0.919723	1	1	2	FALSE	-3.59367	15	0	1	6.13e-05	0	0.937778	FALSE	0	hsa_circ_0006386	0	0	cricRNA	circRNA_down
hsa_circ_0028137	1.93333	0	0.517241	0	0.91797	1	1	2	FALSE	-3.77752	15	0	1	6.74e-05	0	0.937778	FALSE	0	hsa_circ_0028137	0	0	cricRNA	circRNA_down
hsa_circ_0069617	1.93333	0	0.517241	0	0.91926	1	1	2	FALSE	-4.78888	15	0	1	6.29e-05	0	0.937778	FALSE	0	hsa_circ_0069617	0	0	cricRNA	circRNA_down
hsa_circ_0008668	1.93333	0	0.517241	0	0.928934	1	1	2	FALSE	-5.50984	15	0	1	3.59e-05	0	0.937778	FALSE	0	hsa_circ_0008668	0	0	cricRNA	circRNA_down
hsa_circ_0091044	2.52174	0	0.396552	0	0.920107	1	1	5	FALSE	7.31948	15	0	1	6e-05	0	0.898551	FALSE	0	hsa_circ_0091044	0	0	cricRNA	cricRNA_up
hsa_circ_0007241	2.52174	0	0.396552	0	0.918929	1	1	5	FALSE	6.87916	15	0	1	6.4e-05	0	0.898551	FALSE	0	hsa_circ_0007241	0	0	cricRNA	cricRNA_up
hsa_circ_0034863	2.52174	0	0.396552	0	0.913904	1	1	5	FALSE	5.99803	15	0	1	8.33e-05	0	0.898551	FALSE	0	hsa_circ_0034863	0	0	cricRNA	cricRNA_up
hsa_circ_0088057	2.52174	0	0.396552	0	0.912885	1	1	5	FALSE	5.32755	15	0	1	8.77e-05	0	0.898551	FALSE	0	hsa_circ_0088057	0	0	cricRNA	cricRNA_up
hsa_circ_0055440	2.52174	0	0.396552	0	0.943832	1	1	5	FALSE	4.78791	15	0	1	1.27e-05	0	0.898551	FALSE	0	hsa_circ_0055440	0	0	cricRNA	cricRNA_up
hsa_circ_0001483	2.52174	0	0.396552	0	0.919567	1	1	5	FALSE	4.44116	15	0	1	6.18e-05	0	0.898551	FALSE	0	hsa_circ_0001483	0	0	cricRNA	cricRNA_up
hsa_circ_0011654	2.52174	0	0.396552	0	0.924811	1	1	5	FALSE	3.93896	15	0	1	4.6e-05	0	0.898551	FALSE	0	hsa_circ_0011654	0	0	cricRNA	cricRNA_up
hsa_circ_0069410	2.52174	0	0.396552	0	0.936994	1	1	5	FALSE	3.19914	15	0	1	2.11e-05	0	0.898551	FALSE	0	hsa_circ_0069410	0	0	cricRNA	cricRNA_up
hsa_circ_0041015	3.20588	0	0.311927	0	0.906463	1	1	6	FALSE	3.49328	15	0	1	0.000119577	0	0.918301	FALSE	0	hsa_circ_0041015	0	0	cricRNA	cricRNA_up
hsa_circ_0071234	3.20588	0	0.311927	0	0.94846	1	1	6	FALSE	2.42484	15	0	1	8.7e-06	0	0.918301	FALSE	0	hsa_circ_0071234	0	0	cricRNA	cricRNA_up
hsa_circ_0006787	3.20588	0	0.311927	0	0.938366	1	1	6	FALSE	2.21857	15	0	1	1.92e-05	0	0.918301	FALSE	0	hsa_circ_0006787	0	0	cricRNA	cricRNA_up
SMC4	4.08696	0	0.244681	0	0.92068	1	1	6	FALSE	1.72296	4	0	1	5.82e-05	0	0.794203	FALSE	0	SMC4	0	0	mRNA	mRNA_up
KTN1	6.27143	0	0.159453	0	0.914167	1	1	9	FALSE	1.53644	3	0	1	8.21e-05	0	0.829954	FALSE	0	KTN1	0	0	mRNA	mRNA_up
hsa_circ_0013312	1.91667	0	0.521739	0	0.97978	1	1	2	FALSE	-2.33556	12	0	1	1.35e-07	0	0.923611	FALSE	0	hsa_circ_0013312	0	0	cricRNA	circRNA_down
hsa_circ_0034938	1.91667	0	0.521739	0	0.990789	1	1	2	FALSE	-2.53482	12	0	1	3.99e-09	0	0.923611	FALSE	0	hsa_circ_0034938	0	0	cricRNA	circRNA_down
hsa_circ_0001806	1.91667	0	0.521739	0	0.982815	1	1	2	FALSE	-2.81516	12	0	1	6.53e-08	0	0.923611	FALSE	0	hsa_circ_0001806	0	0	cricRNA	circRNA_down
hsa_circ_0060523	1.91667	0	0.521739	0	0.98517	1	1	2	FALSE	-2.89283	12	0	1	3.38e-08	0	0.923611	FALSE	0	hsa_circ_0060523	0	0	cricRNA	circRNA_down
hsa_circ_0021644	1.91667	0	0.521739	0	0.935028	1	1	2	FALSE	-3.07181	12	0	1	2.42e-05	0	0.923611	FALSE	0	hsa_circ_0021644	0	0	cricRNA	circRNA_down
hsa_circ_0019614	1.91667	0	0.521739	0	0.978695	1	1	2	FALSE	-3.21711	12	0	1	1.71e-07	0	0.923611	FALSE	0	hsa_circ_0019614	0	0	cricRNA	circRNA_down
hsa_circ_0003114	1.91667	0	0.521739	0	0.923761	1	1	2	FALSE	-3.38652	12	0	1	4.89e-05	0	0.923611	FALSE	0	hsa_circ_0003114	0	0	cricRNA	circRNA_down
hsa_circ_0004337	1.91667	0	0.521739	0	0.988451	1	1	2	FALSE	-3.44582	12	0	1	1.1e-08	0	0.923611	FALSE	0	hsa_circ_0004337	0	0	cricRNA	circRNA_down
hsa_circ_0062548	1.91667	0	0.521739	0	0.986014	1	1	2	FALSE	-3.51406	12	0	1	2.6e-08	0	0.923611	FALSE	0	hsa_circ_0062548	0	0	cricRNA	circRNA_down
hsa_circ_0004136	1.91667	0	0.521739	0	0.995193	1	1	2	FALSE	-3.54833	12	0	1	2.15e-10	0	0.923611	FALSE	0	hsa_circ_0004136	0	0	cricRNA	circRNA_down
hsa_circ_0002049	1.91667	0	0.521739	0	0.986894	1	1	2	FALSE	-3.59565	12	0	1	1.94e-08	0	0.923611	FALSE	0	hsa_circ_0002049	0	0	cricRNA	circRNA_down
hsa_circ_0009058	1.91667	0	0.521739	0	0.98139	1	1	2	FALSE	-4.86945	12	0	1	9.32e-08	0	0.923611	FALSE	0	hsa_circ_0009058	0	0	cricRNA	circRNA_down
ANXA1	3.21739	0	0.310811	0	0.905471	1	1	6	FALSE	1.85319	4	0	1	0.0001252	0	0.852174	FALSE	0	ANXA1	0	0	mRNA	mRNA_up
CENPE	4.08696	0	0.244681	0	0.906739	1	1	6	FALSE	2.1728	4	0	1	0.000118044	0	0.794203	FALSE	0	CENPE	0	0	mRNA	mRNA_up
hsa_circ_0003826	3.91176	0	0.255639	0	0.922314	1	1	6	FALSE	4.61658	4	0	1	5.31e-05	0	0.892157	FALSE	0	hsa_circ_0003826	0	0	cricRNA	cricRNA_up
hsa_circ_0011638	3.91176	0	0.255639	0	0.926821	1	1	6	FALSE	2.35298	4	0	1	4.08e-05	0	0.892157	FALSE	0	hsa_circ_0011638	0	0	cricRNA	cricRNA_up
hsa_circ_0070757	3.31429	0	0.301724	0	0.907311	1	1	8	FALSE	2.76018	28	0	1	0.000114919	0	0.925346	FALSE	0	hsa_circ_0070757	0	0	cricRNA	cricRNA_up

## Sheet: lncRNA-miRNA-mRNA(图4D)
node_name	AverageShortestPathLength	BetweennessCentrality	ClosenessCentrality	ClusteringCoefficient	Degree	degree.layout	Eccentricity	IsSingleNode	NeighborhoodConnectivity	NumberOfDirectedEdges	NumberOfUndirectedEdges	PartnerOfMultiEdgedNodePairs	Radiality	selected	SelfLoops	shared name	Stress	TopologicalCoefficient	Type	UPDOWN
OTUD6B-AS1	2.25974	0.193553	0.442529	0	48		4	FALSE	4.95833	0	48	0	0.973755	FALSE	0	OTUD6B-AS1	141196	0.141369	lncRNA	down
SMC4	2.27273	0.184135	0.44	0	47	93	4	FALSE	5.68085	0	47	0	0.973485	FALSE	0	SMC4	152978	0.167173	mRNA	up
PPARG	2.4026	0.113314	0.416216	0	36	72	4	FALSE	5.5	0	36	0	0.970779	FALSE	0	PPARG	94580	0.155172	mRNA	up
KRTAP5-AS1	2.37662	0.171413	0.420765	0	36		4	FALSE	4.33333	0	36	0	0.97132	FALSE	0	KRTAP5-AS1	94440	0.107527	lncRNA	down
KIF20B	2.46753	0.0920351	0.405263	0	31	55	4	FALSE	6.67742	0	31	0	0.969426	FALSE	0	KIF20B	90420	0.195773	mRNA	up
GBP1	2.53247	0.0699281	0.394872	0	30	50	4	FALSE	6.6	0	30	0	0.968074	FALSE	0	GBP1	71002	0.224	mRNA	down
CD274	2.64935	0.0704376	0.377451	0	24	82	4	FALSE	4.29167	0	24	0	0.965639	FALSE	0	CD274	47910	0.149621	mRNA	up
RGS1	2.64935	0.0386115	0.377451	0	23	34	4	FALSE	6.82609	0	23	0	0.965639	FALSE	0	RGS1	39094	0.253308	mRNA	down
RGS2	2.71429	0.0287964	0.368421	0	21	51	5	FALSE	6.33333	0	21	0	0.964286	FALSE	0	RGS2	30976	0.253968	mRNA	up
MIS18BP1	2.61039	0.0466425	0.383085	0	21	51	4	FALSE	6.47619	0	21	0	0.96645	FALSE	0	MIS18BP1	42004	0.195578	mRNA	up
KTN1	2.67532	0.0380489	0.373786	0	21	51	4	FALSE	5.95238	0	21	0	0.965097	FALSE	0	KTN1	35716	0.215321	mRNA	up
EPHB2	2.81818	0.029445	0.354839	0	17	47	5	FALSE	5.17647	0	17	0	0.962121	FALSE	0	EPHB2	23788	0.245675	mRNA	up
SAMD9	2.76623	0.0199366	0.361502	0	17	41	4	FALSE	5.52941	0	17	0	0.963203	FALSE	0	SAMD9	19622	0.226471	mRNA	down
ANXA1	2.80519	0.0121208	0.356481	0	15	25	4	FALSE	6.4	0	15	0	0.962392	FALSE	0	ANXA1	12286	0.284211	mRNA	down
LINC01579	2.84416	0.0247163	0.351598	0	15		4	FALSE	4.6	0	15	0	0.96158	FALSE	0	LINC01579	18778	0.225	lncRNA	up
UTP4	2.84416	0.0252753	0.351598	0	14	51	5	FALSE	4.28571	0	14	0	0.96158	FALSE	0	UTP4	16648	0.18254	mRNA	up
CENPE	2.80519	0.0148054	0.356481	0	12	30	4	FALSE	6	0	12	0	0.962392	FALSE	0	CENPE	12210	0.227273	mRNA	up
PIBF1	2.87013	0.0123633	0.348416	0	11	32	5	FALSE	5.81818	0	11	0	0.961039	FALSE	0	PIBF1	11086	0.240909	mRNA	up
AP003774.1	3.09091	0.0108534	0.323529	0	11		6	FALSE	3.09091	0	11	0	0.956439	FALSE	0	AP003774.1	6076	0.209091	lncRNA	up
hsa-miR-30e-5p	2.38312	0.0200149	0.419619	0	10	13	5	FALSE	23.5	0	10	0	0.971185	FALSE	0	hsa-miR-30e-5p	24806	0.234375	miRNA	unknown
hsa-miR-30a-5p	2.38312	0.0200149	0.419619	0	10	13	5	FALSE	23.5	0	10	0	0.971185	FALSE	0	hsa-miR-30a-5p	24806	0.234375	miRNA	unknown
CARD8-AS1	2.88312	0.0105809	0.346847	0	10		4	FALSE	5.3	0	10	0	0.960768	FALSE	0	CARD8-AS1	8712	0.238889	lncRNA	down
hsa-miR-369-3p	2.35714	0.0185878	0.424242	0	10	10	5	FALSE	25.8	0	10	0	0.971726	FALSE	0	hsa-miR-369-3p	22118	0.250505	miRNA	unknown
CEP290	2.87013	0.00584334	0.348416	0	9	22	4	FALSE	7.11111	0	9	0	0.961039	FALSE	0	CEP290	6270	0.305556	mRNA	up
hsa-miR-30b-5p	2.3961	0.01522	0.417344	0	9	12	5	FALSE	25.6667	0	9	0	0.970915	FALSE	0	hsa-miR-30b-5p	21356	0.256944	miRNA	unknown
hsa-miR-30d-5p	2.3961	0.01522	0.417344	0	9	12	5	FALSE	25.6667	0	9	0	0.970915	FALSE	0	hsa-miR-30d-5p	21356	0.256944	miRNA	unknown
hsa-miR-30c-5p	2.3961	0.01522	0.417344	0	9	12	5	FALSE	25.6667	0	9	0	0.970915	FALSE	0	hsa-miR-30c-5p	21356	0.256944	miRNA	unknown
hsa-miR-655-3p	2.43506	0.0183633	0.410667	0	9	9	5	FALSE	24.2222	0	9	0	0.970103	FALSE	0	hsa-miR-655-3p	18626	0.241898	miRNA	unknown
hsa-miR-374b-5p	2.3961	0.0137484	0.417344	0	9		5	FALSE	25.6667	0	9	0	0.970915	FALSE	0	hsa-miR-374b-5p	16274	0.251701	miRNA	unknown
hsa-miR-374a-5p	2.3961	0.0137484	0.417344	0	9		5	FALSE	25.6667	0	9	0	0.970915	FALSE	0	hsa-miR-374a-5p	16274	0.251701	miRNA	unknown
hsa-miR-340-5p	2.47403	0.0157032	0.404199	0	8		5	FALSE	23.125	0	8	0	0.969291	FALSE	0	hsa-miR-340-5p	12770	0.240489	miRNA	unknown
hsa-miR-3163	2.55195	0.0187826	0.391858	0	8	8	5	FALSE	22.5	0	8	0	0.967668	FALSE	0	hsa-miR-3163	13434	0.25	miRNA	unknown
hsa-miR-545-3p	2.42208	0.0223721	0.412869	0	8		5	FALSE	22.75	0	8	0	0.970373	FALSE	0	hsa-miR-545-3p	18942	0.228947	miRNA	unknown
hsa-miR-579-3p	2.40909	0.0126325	0.415094	0	8	8	5	FALSE	25.625	0	8	0	0.970644	FALSE	0	hsa-miR-579-3p	14268	0.251276	miRNA	unknown
NUF2	2.93506	0.00263388	0.340708	0	7	13	4	FALSE	6	0	7	0	0.959686	FALSE	0	NUF2	2688	0.294118	mRNA	up
hsa-miR-942-5p	2.52597	0.0137513	0.395887	0	7	12	5	FALSE	24.8571	0	7	0	0.968209	FALSE	0	hsa-miR-942-5p	12456	0.262166	miRNA	unknown
hsa-miR-181d-5p	2.56494	0.0068679	0.389873	0	7	9	5	FALSE	27	0	7	0	0.967397	FALSE	0	hsa-miR-181d-5p	9320	0.292135	miRNA	unknown
hsa-miR-181c-5p	2.56494	0.0068679	0.389873	0	7	9	5	FALSE	27	0	7	0	0.967397	FALSE	0	hsa-miR-181c-5p	9320	0.292135	miRNA	unknown
hsa-miR-181b-5p	2.56494	0.0068679	0.389873	0	7	9	5	FALSE	27	0	7	0	0.967397	FALSE	0	hsa-miR-181b-5p	9320	0.292135	miRNA	unknown
hsa-miR-181a-5p	2.56494	0.0068679	0.389873	0	7	9	5	FALSE	27	0	7	0	0.967397	FALSE	0	hsa-miR-181a-5p	9320	0.292135	miRNA	unknown
hsa-miR-129-5p	2.43506	0.0095722	0.410667	0	7	8	5	FALSE	30.1429	0	7	0	0.970103	FALSE	0	hsa-miR-129-5p	13360	0.300442	miRNA	unknown
hsa-miR-944	2.52597	0.00919483	0.395887	0	7	7	5	FALSE	26.2857	0	7	0	0.968209	FALSE	0	hsa-miR-944	10026	0.277865	miRNA	unknown
hsa-miR-323a-3p	2.56494	0.00896659	0.389873	0	7		5	FALSE	25.5714	0	7	0	0.967397	FALSE	0	hsa-miR-323a-3p	9536	0.279221	miRNA	unknown
hsa-miR-145-5p	2.40909	0.00982859	0.415094	0	7	7	5	FALSE	32	0	7	0	0.970644	FALSE	0	hsa-miR-145-5p	14590	0.316327	miRNA	unknown
hsa-miR-374c-5p	2.52597	0.00860449	0.395887	0	7	7	5	FALSE	27	0	7	0	0.968209	FALSE	0	hsa-miR-374c-5p	10258	0.285714	miRNA	unknown
hsa-miR-153-3p	2.46104	0.0163997	0.406332	0	7	8	5	FALSE	28.1429	0	7	0	0.969562	FALSE	0	hsa-miR-153-3p	12968	0.288754	miRNA	unknown
hsa-miR-1277-5p	2.73377	0.00666586	0.365796	0	7	7	5	FALSE	20.2857	0	7	0	0.96388	FALSE	0	hsa-miR-1277-5p	6124	0.264188	miRNA	unknown
hsa-miR-9-5p	2.82468	0.0111308	0.354023	0	6		5	FALSE	18.1667	0	6	0	0.961986	FALSE	0	hsa-miR-9-5p	9974	0.241784	miRNA	unknown
hsa-miR-199b-5p	2.37013	0.0134308	0.421918	0	6	6	5	FALSE	34	0	6	0	0.971456	FALSE	0	hsa-miR-199b-5p	14358	0.323529	miRNA	unknown
hsa-miR-199a-5p	2.37013	0.0134308	0.421918	0	6	6	5	FALSE	34	0	6	0	0.971456	FALSE	0	hsa-miR-199a-5p	14358	0.323529	miRNA	unknown
hsa-miR-664b-3p	2.5	0.00861899	0.4	0	6	6	5	FALSE	28.1667	0	6	0	0.96875	FALSE	0	hsa-miR-664b-3p	9632	0.292115	miRNA	unknown
hsa-miR-3121-3p	2.52597	0.0090071	0.395887	0	6	7	5	FALSE	28.5	0	6	0	0.968209	FALSE	0	hsa-miR-3121-3p	8694	0.298913	miRNA	unknown
hsa-miR-613	2.56494	0.00571779	0.389873	0	6	6	5	FALSE	29.8333	0	6	0	0.967397	FALSE	0	hsa-miR-613	7688	0.32397	miRNA	unknown
hsa-miR-590-5p	2.70779	0.00489784	0.369305	0	6	8	5	FALSE	23.8333	0	6	0	0.964421	FALSE	0	hsa-miR-590-5p	5578	0.28903	miRNA	unknown
hsa-miR-206	2.56494	0.00571779	0.389873	0	6	6	5	FALSE	29.8333	0	6	0	0.967397	FALSE	0	hsa-miR-206	7688	0.32397	miRNA	unknown
hsa-miR-1-3p	2.56494	0.00571779	0.389873	0	6	6	5	FALSE	29.8333	0	6	0	0.967397	FALSE	0	hsa-miR-1-3p	7688	0.32397	miRNA	unknown
hsa-miR-21-5p	2.70779	0.00489784	0.369305	0	6	8	5	FALSE	23.8333	0	6	0	0.964421	FALSE	0	hsa-miR-21-5p	5578	0.28903	miRNA	unknown
CLEC4D	3.32468	0.000118835	0.300781	0	5	10	6	FALSE	9.4	0	5	0	0.951569	FALSE	0	CLEC4D	32	0.933333	mRNA	up
CSTA	3.11688	0.00148176	0.320833	0	5	8	6	FALSE	6.2	0	5	0	0.955898	FALSE	0	CSTA	1632	0.346667	mRNA	up
RGS18	3.07792	0.000916016	0.324895	0	5	6	5	FALSE	6.6	0	5	0	0.95671	FALSE	0	RGS18	1024	0.466667	mRNA	up
hsa-miR-142-3p	3.05844	0.00482567	0.326964	0	5		5	FALSE	15.6	0	5	0	0.957116	FALSE	0	hsa-miR-142-3p	4400	0.260714	miRNA	unknown
hsa-miR-525-5p	3.03247	0.0072281	0.329764	0	5		5	FALSE	14.8	0	5	0	0.957657	FALSE	0	hsa-miR-525-5p	6992	0.237931	miRNA	unknown
LINC01871	3.41558	0.00267937	0.292776	0	5		6	FALSE	4.6	0	5	0	0.949675	FALSE	0	LINC01871	1504	0.3	lncRNA	up
hsa-miR-520a-5p	3.03247	0.0072281	0.329764	0	5		5	FALSE	14.8	0	5	0	0.957657	FALSE	0	hsa-miR-520a-5p	6992	0.237931	miRNA	unknown
hsa-miR-23b-3p	2.86364	0.00450058	0.349206	0	5		5	FALSE	23.4	0	5	0	0.961174	FALSE	0	hsa-miR-23b-3p	4676	0.324638	miRNA	unknown
hsa-miR-23a-3p	2.86364	0.00450058	0.349206	0	5		5	FALSE	23.4	0	5	0	0.961174	FALSE	0	hsa-miR-23a-3p	4676	0.324638	miRNA	unknown
hsa-miR-421	2.52597	0.00671754	0.395887	0	5	6	5	FALSE	32.2	0	5	0	0.968209	FALSE	0	hsa-miR-421	7922	0.342857	miRNA	unknown
hsa-miR-1321	2.61688	0.0068652	0.382134	0	5	6	5	FALSE	28	0	5	0	0.966315	FALSE	0	hsa-miR-1321	6450	0.317647	miRNA	unknown
hsa-miR-758-3p	2.85065	0.00405512	0.350797	0	5	5	5	FALSE	21.2	0	5	0	0.961445	FALSE	0	hsa-miR-758-3p	3740	0.292754	miRNA	unknown
RPL26	3.14286	0.00170695	0.318182	0	4	3	6	FALSE	7.25	0	4	0	0.955357	FALSE	0	RPL26	1532	0.446429	mRNA	up
hsa-miR-101-3p	2.92857	0.0019855	0.341463	0	4		5	FALSE	23.75	0	4	0	0.959821	FALSE	0	hsa-miR-101-3p	2584	0.35	miRNA	unknown
hsa-miR-130a-5p	2.85065	0.00249785	0.350797	0	4		5	FALSE	28	0	4	0	0.961445	FALSE	0	hsa-miR-130a-5p	3500	0.385714	miRNA	unknown
hsa-miR-139-5p	3.29221	0.00203205	0.303748	0	4		5	FALSE	14	0	4	0	0.952246	FALSE	0	hsa-miR-139-5p	1212	0.317073	miRNA	unknown
hsa-miR-1343-3p	3.04545	0.015921	0.328358	0	4	3	5	FALSE	16.5	0	4	0	0.957386	FALSE	0	hsa-miR-1343-3p	7854	0.281818	miRNA	unknown
hsa-miR-378g	2.92857	0.00505329	0.341463	0	4	3	5	FALSE	19	0	4	0	0.959821	FALSE	0	hsa-miR-378g	2946	0.285714	miRNA	unknown
hsa-miR-489-3p	2.99351	0.0182075	0.334056	0	4	4	5	FALSE	17.25	0	4	0	0.958469	FALSE	0	hsa-miR-489-3p	9746	0.280172	miRNA	unknown
hsa-miR-370-3p	2.86364	0.00791847	0.349206	0	4	4	5	FALSE	22.75	0	4	0	0.961174	FALSE	0	hsa-miR-370-3p	5514	0.324627	miRNA	unknown
hsa-miR-132-3p	2.87662	0.00402669	0.34763	0	4		5	FALSE	23.75	0	4	0	0.960904	FALSE	0	hsa-miR-132-3p	3376	0.339552	miRNA	unknown
hsa-miR-212-3p	2.87662	0.00402669	0.34763	0	4		5	FALSE	23.75	0	4	0	0.960904	FALSE	0	hsa-miR-212-3p	3376	0.339552	miRNA	unknown
hsa-miR-513b-5p	2.86364	0.0161091	0.349206	0	4	5	5	FALSE	21	0	4	0	0.961174	FALSE	0	hsa-miR-513b-5p	9270	0.294118	miRNA	unknown
hsa-miR-584-5p	2.73377	0.00421091	0.365796	0	4		5	FALSE	27	0	4	0	0.96388	FALSE	0	hsa-miR-584-5p	4082	0.337662	miRNA	unknown
hsa-miR-885-5p	3.0974	0.00211751	0.322851	0	4	5	5	FALSE	19.5	0	4	0	0.956304	FALSE	0	hsa-miR-885-5p	1578	0.342593	miRNA	unknown
hsa-miR-663a	2.72078	0.00609303	0.367542	0	4	3	5	FALSE	27.5	0	4	0	0.96415	FALSE	0	hsa-miR-663a	4332	0.339744	miRNA	unknown
hsa-miR-3200-5p	2.56494	0.00854744	0.389873	0	4	3	5	FALSE	28	0	4	0	0.967397	FALSE	0	hsa-miR-3200-5p	5486	0.306818	miRNA	unknown
hsa-miR-144-3p	2.74675	0.00248434	0.364066	0	4		5	FALSE	32	0	4	0	0.963609	FALSE	0	hsa-miR-144-3p	4004	0.402597	miRNA	unknown
hsa-miR-656-3p	2.88961	0.00295391	0.346067	0	4	5	5	FALSE	25	0	4	0	0.960633	FALSE	0	hsa-miR-656-3p	2464	0.352941	miRNA	unknown
hsa-miR-183-5p	2.9026	0.00243936	0.344519	0	4		5	FALSE	24.75	0	4	0	0.960363	FALSE	0	hsa-miR-183-5p	2470	0.359848	miRNA	unknown
hsa-miR-452-5p	2.70779	0.00275142	0.369305	0	4	5	5	FALSE	34.25	0	4	0	0.964421	FALSE	0	hsa-miR-452-5p	4408	0.415625	miRNA	unknown
hsa-miR-365a-3p	2.69481	0.00288574	0.371084	0	4	5	5	FALSE	33.25	0	4	0	0.964692	FALSE	0	hsa-miR-365a-3p	4042	0.388554	miRNA	unknown
hsa-miR-506-5p	2.92857	0.00614383	0.341463	0	4	4	5	FALSE	20	0	4	0	0.959821	FALSE	0	hsa-miR-506-5p	3848	0.283582	miRNA	unknown
hsa-miR-545-5p	2.81169	0.0055965	0.355658	0	4	6	5	FALSE	25.25	0	4	0	0.962256	FALSE	0	hsa-miR-545-5p	4698	0.332192	miRNA	unknown
hsa-miR-199b-3p	2.87662	0.00265997	0.34763	0	4	4	5	FALSE	27.5	0	4	0	0.960904	FALSE	0	hsa-miR-199b-3p	2882	0.384058	miRNA	unknown
hsa-miR-199a-3p	2.87662	0.00265997	0.34763	0	4	4	5	FALSE	27.5	0	4	0	0.960904	FALSE	0	hsa-miR-199a-3p	2882	0.384058	miRNA	unknown
SLPI	3.44156	0.000677357	0.290566	0	3	8	6	FALSE	4.66667	0	3	0	0.949134	FALSE	0	SLPI	446	0.52381	mRNA	up
HP	3.35065	0.000306062	0.29845	0	3	12	6	FALSE	5.33333	0	3	0	0.951028	FALSE	0	HP	318	0.541667	mRNA	up
hsa-miR-190b	3.29221	0.00682585	0.303748	0	3	3	5	FALSE	16.6667	0	3	0	0.952246	FALSE	0	hsa-miR-190b	8360	0.391667	miRNA	unknown
hsa-miR-190a-5p	3.29221	0.00682585	0.303748	0	3	3	5	FALSE	16.6667	0	3	0	0.952246	FALSE	0	hsa-miR-190a-5p	8360	0.391667	miRNA	unknown
hsa-miR-520d-3p	3.01948	0.0017376	0.331183	0	3	3	5	FALSE	27.3333	0	3	0	0.957927	FALSE	0	hsa-miR-520d-3p	2402	0.438889	miRNA	unknown
hsa-miR-520c-3p	3.01948	0.0017376	0.331183	0	3	3	5	FALSE	27.3333	0	3	0	0.957927	FALSE	0	hsa-miR-520c-3p	2402	0.438889	miRNA	unknown
hsa-miR-520b	3.01948	0.0017376	0.331183	0	3	3	5	FALSE	27.3333	0	3	0	0.957927	FALSE	0	hsa-miR-520b	2402	0.438889	miRNA	unknown
hsa-miR-520a-3p	3.01948	0.0017376	0.331183	0	3	3	5	FALSE	27.3333	0	3	0	0.957927	FALSE	0	hsa-miR-520a-3p	2402	0.438889	miRNA	unknown
hsa-miR-520e	3.01948	0.0017376	0.331183	0	3	3	5	FALSE	27.3333	0	3	0	0.957927	FALSE	0	hsa-miR-520e	2402	0.438889	miRNA	unknown
hsa-miR-23c	3.27922	0.000684878	0.30495	0	3		5	FALSE	20.6667	0	3	0	0.952516	FALSE	0	hsa-miR-23c	838	0.457364	miRNA	unknown
hsa-miR-4739	2.77273	0.00340351	0.360656	0	3	4	5	FALSE	32.3333	0	3	0	0.963068	FALSE	0	hsa-miR-4739	3216	0.417778	miRNA	unknown
hsa-miR-4731-5p	3.18831	0.00205237	0.313646	0	3		5	FALSE	18	0	3	0	0.95441	FALSE	0	hsa-miR-4731-5p	1194	0.386364	miRNA	unknown
hsa-miR-24-3p	2.92857	0.00530979	0.341463	0	3	4	5	FALSE	24.6667	0	3	0	0.959821	FALSE	0	hsa-miR-24-3p	2422	0.369792	miRNA	unknown
hsa-miR-423-5p	2.99351	0.0021078	0.334056	0	3	3	5	FALSE	27	0	3	0	0.958469	FALSE	0	hsa-miR-423-5p	2212	0.440678	miRNA	unknown
hsa-miR-1276	2.99351	0.00231573	0.334056	0	3	5	5	FALSE	27.6667	0	3	0	0.958469	FALSE	0	hsa-miR-1276	1974	0.437158	miRNA	unknown
hsa-miR-455-3p	3.14935	0.00101507	0.317526	0	3		5	FALSE	24.6667	0	3	0	0.955222	FALSE	0	hsa-miR-455-3p	1044	0.482993	miRNA	unknown
hsa-miR-653-5p	2.78571	0.00279588	0.358974	0	3		5	FALSE	32.6667	0	3	0	0.962798	FALSE	0	hsa-miR-653-5p	2582	0.422222	miRNA	unknown
hsa-miR-625-5p	3.24026	0.00128991	0.308617	0	3	3	5	FALSE	18.3333	0	3	0	0.953328	FALSE	0	hsa-miR-625-5p	1012	0.393939	miRNA	unknown
hsa-miR-3605-5p	2.83766	0.0102341	0.352403	0	3	4	5	FALSE	32.3333	0	3	0	0.961715	FALSE	0	hsa-miR-3605-5p	7600	0.429224	miRNA	unknown
hsa-miR-802	3.07143	0.00127774	0.325581	0	3	4	5	FALSE	24	0	3	0	0.956845	FALSE	0	hsa-miR-802	938	0.396552	miRNA	unknown
hsa-miR-2681-5p	2.95455	0.00212482	0.338462	0	3		5	FALSE	27.6667	0	3	0	0.95928	FALSE	0	hsa-miR-2681-5p	1942	0.42328	miRNA	unknown
hsa-miR-3129-5p	3.16234	0.0132716	0.316222	0	3	3	5	FALSE	23.3333	0	3	0	0.954951	FALSE	0	hsa-miR-3129-5p	10494	0.429487	miRNA	unknown
hsa-miR-499b-5p	3.07143	0.0133622	0.325581	0	3	3	5	FALSE	23.3333	0	3	0	0.956845	FALSE	0	hsa-miR-499b-5p	7864	0.406061	miRNA	unknown
hsa-miR-5579-3p	2.85065	0.00132872	0.350797	0	3	4	5	FALSE	33.6667	0	3	0	0.961445	FALSE	0	hsa-miR-5579-3p	2226	0.460094	miRNA	unknown
hsa-miR-539-3p	2.74675	0.00280786	0.364066	0	3	5	5	FALSE	36	0	3	0	0.963609	FALSE	0	hsa-miR-539-3p	3154	0.443038	miRNA	unknown
hsa-miR-3612	2.72078	0.00271671	0.367542	0	3	3	5	FALSE	39.6667	0	3	0	0.96415	FALSE	0	hsa-miR-3612	3638	0.477366	miRNA	unknown
hsa-miR-650	2.72078	0.00271671	0.367542	0	3	3	5	FALSE	39.6667	0	3	0	0.96415	FALSE	0	hsa-miR-650	3638	0.477366	miRNA	unknown
hsa-miR-485-3p	2.74675	0.00280786	0.364066	0	3	5	5	FALSE	36	0	3	0	0.963609	FALSE	0	hsa-miR-485-3p	3154	0.443038	miRNA	unknown
hsa-miR-155-5p	2.78571	0.00277798	0.358974	0	3	3	5	FALSE	34.3333	0	3	0	0.962798	FALSE	0	hsa-miR-155-5p	3348	0.444444	miRNA	unknown
hsa-miR-337-3p	3.03247	0.000813048	0.329764	0	3	3	5	FALSE	28	0	3	0	0.957657	FALSE	0	hsa-miR-337-3p	1062	0.465517	miRNA	unknown
PRPF31	3.81818	0.000104218	0.261905	0	2	2	6	FALSE	2.5	0	2	0	0.941288	FALSE	0	PRPF31	90	0.75	mRNA	up
IL18R1	3.28571	0.000959653	0.304348	0	2	5	5	FALSE	5	0	2	0	0.952381	FALSE	0	IL18R1	408	0.5	mRNA	up
NCF1	3.22078	0.000216545	0.310484	0	2	2	5	FALSE	5	0	2	0	0.953734	FALSE	0	NCF1	214	0.571429	mRNA	up
LINC02506	4.27273	2.82941e-05	0.234043	0	2		6	FALSE	3	0	2	0	0.931818	FALSE	0	LINC02506	2	1	lncRNA	up
hsa-miR-345-5p	3.55195	0.00104508	0.281536	0	2	3	5	FALSE	14	0	2	0	0.946834	FALSE	0	hsa-miR-345-5p	1242	0.5	miRNA	unknown
hsa-miR-373-3p	3.2013	0.000732507	0.312373	0	2	2	5	FALSE	29	0	2	0	0.95414	FALSE	0	hsa-miR-373-3p	1078	0.571429	miRNA	unknown
hsa-miR-302d-3p	3.2013	0.000732507	0.312373	0	2	2	5	FALSE	29	0	2	0	0.95414	FALSE	0	hsa-miR-302d-3p	1078	0.571429	miRNA	unknown
hsa-miR-342-3p	3.53896	0.000374865	0.282569	0	2		5	FALSE	17.5	0	2	0	0.947105	FALSE	0	hsa-miR-342-3p	440	0.611111	miRNA	unknown
hsa-miR-372-3p	3.53896	0.000374865	0.282569	0	2	2	5	FALSE	17.5	0	2	0	0.947105	FALSE	0	hsa-miR-372-3p	440	0.611111	miRNA	unknown
hsa-miR-4262	3.26623	0.000513792	0.306163	0	2	4	5	FALSE	25.5	0	2	0	0.952787	FALSE	0	hsa-miR-4262	510	0.569767	miRNA	unknown
hsa-miR-4761-3p	3.43506	0.000846394	0.291115	0	2	2	5	FALSE	19.5	0	2	0	0.949269	FALSE	0	hsa-miR-4761-3p	506	0.528571	miRNA	unknown
hsa-miR-3184-5p	3.22727	0.000793683	0.309859	0	2	2	5	FALSE	25	0	2	0	0.953598	FALSE	0	hsa-miR-3184-5p	666	0.55814	miRNA	unknown
hsa-miR-760	2.87662	0.00157703	0.34763	0	2	2	5	FALSE	41.5	0	2	0	0.960904	FALSE	0	hsa-miR-760	1586	0.586957	miRNA	unknown
hsa-miR-3150a-3p	3.35714	0.012987	0.297872	0	2	2	5	FALSE	18.5	0	2	0	0.950893	FALSE	0	hsa-miR-3150a-3p	4532	0.5	miRNA	unknown
hsa-miR-3614-5p	3.34416	0.00277104	0.299029	0	2		5	FALSE	19	0	2	0	0.951163	FALSE	0	hsa-miR-3614-5p	570	0.5	miRNA	unknown
hsa-miR-599	3.08442	0.000875014	0.324211	0	2	2	5	FALSE	33	0	2	0	0.956575	FALSE	0	hsa-miR-599	950	0.581818	miRNA	unknown
hsa-miR-3690	3.29221	0.000407761	0.303748	0	2		5	FALSE	26.5	0	2	0	0.952246	FALSE	0	hsa-miR-3690	368	0.653846	miRNA	unknown
hsa-miR-10b-5p	3.29221	0.000407761	0.303748	0	2		5	FALSE	26.5	0	2	0	0.952246	FALSE	0	hsa-miR-10b-5p	368	0.653846	miRNA	unknown
hsa-miR-10a-5p	3.29221	0.000407761	0.303748	0	2		5	FALSE	26.5	0	2	0	0.952246	FALSE	0	hsa-miR-10a-5p	368	0.653846	miRNA	unknown
hsa-miR-642b-5p	3.18831	0.00127101	0.313646	0	2		5	FALSE	24	0	2	0	0.95441	FALSE	0	hsa-miR-642b-5p	660	0.5	miRNA	unknown
hsa-miR-382-3p	3.5	0.000593738	0.285714	0	2	2	5	FALSE	17	0	2	0	0.947917	FALSE	0	hsa-miR-382-3p	286	0.516129	miRNA	unknown
hsa-miR-508-3p	2.85065	0.000757724	0.350797	0	2		5	FALSE	47.5	0	2	0	0.961445	FALSE	0	hsa-miR-508-3p	1424	0.636986	miRNA	unknown
hsa-miR-129-2-3p	3.24026	0.00348756	0.308617	0	2		5	FALSE	25	0	2	0	0.953328	FALSE	0	hsa-miR-129-2-3p	2448	0.510638	miRNA	unknown
hsa-miR-5195-3p	3.08442	0.000375178	0.324211	0	2	2	5	FALSE	34.5	0	2	0	0.956575	FALSE	0	hsa-miR-5195-3p	610	0.609091	miRNA	unknown
hsa-miR-541-5p	3.17532	0.000284585	0.314928	0	2	4	5	FALSE	34.5	0	2	0	0.954681	FALSE	0	hsa-miR-541-5p	358	0.644231	miRNA	unknown
hsa-miR-150-5p	2.98052	0.00235156	0.335512	0	2		5	FALSE	32.5	0	2	0	0.958739	FALSE	0	hsa-miR-150-5p	1562	0.5	miRNA	unknown
RPS24	4.35065	0	0.229851	0	1	11	6	FALSE	2	0	1	0	0.930195	FALSE	0	RPS24	0	0	mRNA	up
S100A9	3.98701	0	0.250814	0	1	4	6	FALSE	4	0	1	0	0.937771	FALSE	0	S100A9	0	0	mRNA	up
BCL2A1	3.85714	0	0.259259	0	1	8	6	FALSE	4	0	1	0	0.940476	FALSE	0	BCL2A1	0	0	mRNA	up
LY96	4.15584	0	0.240625	0	1	1	6	FALSE	3	0	1	0	0.934253	FALSE	0	LY96	0	0	mRNA	up
HBA2	4.06494	0	0.246006	0	1	1	6	FALSE	3	0	1	0	0.936147	FALSE	0	HBA2	0	0	mRNA	up
LINC02323	4.03896	0	0.247588	0	1		6	FALSE	4	0	1	0	0.936688	FALSE	0	LINC02323	0	0	lncRNA	up

## Sheet: circRNA-miRNA-mRNA(图4G)
node_name	AverageShortestPathLength	BetweennessCentrality	ClosenessCentrality	ClusteringCoefficient	Degree	degree.layout	Eccentricity	IsSingleNode	NeighborhoodConnectivity	NumberOfDirectedEdges	NumberOfUndirectedEdges	PartnerOfMultiEdgedNodePairs	Radiality	selected	SelfLoops	shared name	Stress	TopologicalCoefficient	Type	UPDOWN
SMC4	2.32059	0.167144	0.430925	0	93	93	4	FALSE	6.08602	0	93	0	0.9858	FALSE	0	SMC4	1185804	0.0924731	mRNA	up
CD274	2.42647	0.138754	0.412121	0	82	82	4	FALSE	5.54878	0	82	0	0.984662	FALSE	0	CD274	980330	0.0947663	mRNA	up
PPARG	2.46176	0.112998	0.406213	0	72	72	4	FALSE	5.93056	0	72	0	0.984282	FALSE	0	PPARG	791998	0.0948184	mRNA	up
KIF20B	2.58529	0.0699355	0.386803	0	55	55	4	FALSE	6.74545	0	55	0	0.982954	FALSE	0	KIF20B	525906	0.119697	mRNA	up
hsa_circ_0000212	2.65	0.0678693	0.377358	0	53	53	4	FALSE	5.20755	0	53	0	0.982258	FALSE	0	hsa_circ_0000212	471688	0.107886	circrna	up
UTP4	2.62647	0.0689326	0.380739	0	51	51	4	FALSE	5.80392	0	51	0	0.982511	FALSE	0	UTP4	455780	0.106754	mRNA	up
KTN1	2.60882	0.0693534	0.383315	0	51	51	4	FALSE	6.39216	0	51	0	0.982701	FALSE	0	KTN1	507598	0.112337	mRNA	up
RGS2	2.61471	0.042156	0.382452	0	51	51	4	FALSE	7.64706	0	51	0	0.982638	FALSE	0	RGS2	401314	0.141427	mRNA	up
MIS18BP1	2.57353	0.0640857	0.388571	0	51	51	4	FALSE	6.88235	0	51	0	0.98308	FALSE	0	MIS18BP1	467098	0.108932	mRNA	up
GBP1	2.64412	0.049158	0.378198	0	50	50	4	FALSE	7.42	0	50	0	0.982321	FALSE	0	GBP1	432738	0.149302	mRNA	down
hsa_circ_0000701	2.61471	0.0464767	0.382452	0	50	50	4	FALSE	6.96	0	50	0	0.982638	FALSE	0	hsa_circ_0000701	394344	0.124167	circrna	up
EPHB2	2.64412	0.0461437	0.378198	0	47	47	4	FALSE	7	0	47	0	0.982321	FALSE	0	EPHB2	384556	0.130435	mRNA	up
hsa_circ_0001067	2.66176	0.05219	0.375691	0	47	47	4	FALSE	4.95745	0	47	0	0.982132	FALSE	0	hsa_circ_0001067	336856	0.0920336	circrna	down
SAMD9	2.73235	0.0273846	0.365985	0	41	41	4	FALSE	7.12195	0	41	0	0.981373	FALSE	0	SAMD9	262626	0.165458	mRNA	down
hsa_circ_0001886	2.76176	0.0333719	0.362087	0	39	39	4	FALSE	5.30769	0	39	0	0.981056	FALSE	0	hsa_circ_0001886	250056	0.126697	circrna	down
hsa_circ_0001346	2.79706	0.0300419	0.357518	0	37	37	4	FALSE	5.40541	0	37	0	0.980677	FALSE	0	hsa_circ_0001346	243434	0.146847	circrna	down
RGS1	2.75	0.0254387	0.363636	0	34	34	4	FALSE	7.91176	0	34	0	0.981183	FALSE	0	RGS1	202766	0.16858	mRNA	down
PIBF1	2.78529	0.0281963	0.359029	0	32	32	4	FALSE	5.625	0	32	0	0.980803	FALSE	0	PIBF1	182822	0.125	mRNA	up
hsa_circ_0001246	2.82059	0.0292301	0.354536	0	31	31	6	FALSE	6.06452	0	31	0	0.980424	FALSE	0	hsa_circ_0001246	184554	0.136879	circrna	up
CENPE	2.76765	0.0222237	0.361318	0	30	30	4	FALSE	7.33333	0	30	0	0.980993	FALSE	0	CENPE	173396	0.150794	mRNA	up
ANXA1	2.85588	0.0179835	0.350154	0	25	25	6	FALSE	5.8	0	25	0	0.980044	FALSE	0	ANXA1	113000	0.141176	mRNA	down
CEP290	2.89118	0.0123694	0.34588	0	22	22	4	FALSE	6.13636	0	22	0	0.979665	FALSE	0	CEP290	88794	0.177116	mRNA	up
hsa_circ_0000992	2.86765	0.016582	0.348718	0	22	22	4	FALSE	5.95455	0	22	0	0.979918	FALSE	0	hsa_circ_0000992	94550	0.150138	circrna	down
hsa_circ_0001501	2.89118	0.0105237	0.34588	0	20	20	5	FALSE	5.7	0	20	0	0.979665	FALSE	0	hsa_circ_0001501	70466	0.146875	circrna	up
hsa_circ_0000495	2.95	0.0101402	0.338983	0	18	18	6	FALSE	5.66667	0	18	0	0.979032	FALSE	0	hsa_circ_0000495	66384	0.166667	circrna	up
hsa_circ_0001519	2.93824	0.00819579	0.34034	0	17	17	6	FALSE	7	0	17	0	0.979159	FALSE	0	hsa_circ_0001519	60966	0.193548	circrna	up
hsa_circ_0001821	2.96176	0.00780938	0.337637	0	16	16	5	FALSE	6.6875	0	16	0	0.978906	FALSE	0	hsa_circ_0001821	51588	0.210648	circrna	up
hsa_circ_0000862	2.97353	0.0046075	0.336301	0	15	15	5	FALSE	5.53333	0	15	0	0.978779	FALSE	0	hsa_circ_0000862	35836	0.188889	circrna	up
hsa_circ_0001046	2.96765	0.00549686	0.336967	0	14	14	5	FALSE	5.21429	0	14	0	0.978843	FALSE	0	hsa_circ_0001046	31964	0.156085	circrna	up
NUF2	2.93824	0.00389965	0.34034	0	13	13	4	FALSE	7.61538	0	13	0	0.979159	FALSE	0	NUF2	33958	0.220513	mRNA	up
hsa_circ_0000017	2.96765	0.00455295	0.336967	0	13	13	6	FALSE	5.84615	0	13	0	0.978843	FALSE	0	hsa_circ_0000017	32322	0.167109	circrna	up
hsa-miR-30e-5p	2.46471	0.0108379	0.405728	0	13	13	5	FALSE	39.0769	0	13	0	0.98425	FALSE	0	hsa-miR-30e-5p	111586	0.173867	miRNA	unknown
hsa-miR-30a-5p	2.46471	0.0108379	0.405728	0	13	13	5	FALSE	39.0769	0	13	0	0.98425	FALSE	0	hsa-miR-30a-5p	111586	0.173867	miRNA	unknown
HP	3.00294	0.0040879	0.333007	0	12	12	5	FALSE	5.5	0	12	0	0.978463	FALSE	0	HP	22974	0.18	mRNA	up
hsa-miR-30b-5p	2.47647	0.00797515	0.4038	0	12	12	5	FALSE	42.0833	0	12	0	0.984124	FALSE	0	hsa-miR-30b-5p	87258	0.188456	miRNA	unknown
hsa-miR-30d-5p	2.47647	0.00797515	0.4038	0	12	12	5	FALSE	42.0833	0	12	0	0.984124	FALSE	0	hsa-miR-30d-5p	87258	0.188456	miRNA	unknown
hsa-miR-30c-5p	2.47647	0.00797515	0.4038	0	12	12	5	FALSE	42.0833	0	12	0	0.984124	FALSE	0	hsa-miR-30c-5p	87258	0.188456	miRNA	unknown
hsa-miR-942-5p	2.45294	0.0132237	0.407674	0	12	12	5	FALSE	43.3333	0	12	0	0.984377	FALSE	0	hsa-miR-942-5p	112916	0.190691	miRNA	unknown
RPS24	2.99706	0.00378663	0.33366	0	11	11	5	FALSE	5.27273	0	11	0	0.978526	FALSE	0	RPS24	23042	0.170909	mRNA	up
hsa_circ_0000468	3.05	0.00253364	0.327869	0	11	11	6	FALSE	6.72727	0	11	0	0.977957	FALSE	0	hsa_circ_0000468	20428	0.260331	circrna	up
hsa-miR-22-3p	2.64118	0.00948237	0.378619	0	11	11	5	FALSE	31.4545	0	11	0	0.982353	FALSE	0	hsa-miR-22-3p	61656	0.158617	miRNA	unknown
hsa-miR-520d-5p	2.34706	0.0105653	0.426065	0	11	11	5	FALSE	47.3636	0	11	0	0.985515	FALSE	0	hsa-miR-520d-5p	99848	0.194805	miRNA	unknown
hsa-miR-524-5p	2.34706	0.0105653	0.426065	0	11	11	5	FALSE	47.3636	0	11	0	0.985515	FALSE	0	hsa-miR-524-5p	99848	0.194805	miRNA	unknown
CLEC4D	3.16765	0.00163645	0.315692	0	10	10	6	FALSE	8.8	0	10	0	0.976692	FALSE	0	CLEC4D	15104	0.458824	mRNA	up
hsa-miR-543	2.58235	0.00760762	0.387244	0	10	10	5	FALSE	40.5	0	10	0	0.982985	FALSE	0	hsa-miR-543	57620	0.195545	miRNA	unknown
hsa-miR-369-3p	2.40588	0.00824095	0.415648	0	10	10	5	FALSE	46	0	10	0	0.984883	FALSE	0	hsa-miR-369-3p	79324	0.194805	miRNA	unknown
hsa_circ_0000107	3.01471	0.00330448	0.331707	0	10	10	6	FALSE	4.6	0	10	0	0.978336	FALSE	0	hsa_circ_0000107	16954	0.144	circrna	up
hsa-miR-137	2.47647	0.0089719	0.4038	0	10	10	5	FALSE	46.2	0	10	0	0.984124	FALSE	0	hsa-miR-137	81310	0.204525	miRNA	unknown
hsa-miR-495-3p	2.47059	0.00653368	0.404762	0	9	9	5	FALSE	48.7778	0	9	0	0.984187	FALSE	0	hsa-miR-495-3p	67618	0.216189	miRNA	unknown
hsa-miR-520h	2.61765	0.00542452	0.382022	0	9	9	5	FALSE	42.3333	0	9	0	0.982606	FALSE	0	hsa-miR-520h	50396	0.208754	miRNA	unknown
hsa-miR-520g-3p	2.61765	0.00542452	0.382022	0	9	9	5	FALSE	42.3333	0	9	0	0.982606	FALSE	0	hsa-miR-520g-3p	50396	0.208754	miRNA	unknown
hsa-miR-522-3p	2.52353	0.00672763	0.39627	0	9	9	5	FALSE	42.6667	0	9	0	0.983618	FALSE	0	hsa-miR-522-3p	57474	0.196541	miRNA	unknown
hsa-miR-409-3p	2.65882	0.00601312	0.376106	0	9	9	5	FALSE	39.2222	0	9	0	0.982163	FALSE	0	hsa-miR-409-3p	49242	0.200116	miRNA	unknown
hsa-miR-519d-3p	2.48235	0.00589767	0.402844	0	9	9	5	FALSE	51.4444	0	9	0	0.984061	FALSE	0	hsa-miR-519d-3p	68754	0.228255	miRNA	unknown
hsa-miR-20b-5p	2.48235	0.00589767	0.402844	0	9	9	5	FALSE	51.4444	0	9	0	0.984061	FALSE	0	hsa-miR-20b-5p	68754	0.228255	miRNA	unknown
hsa-miR-106b-5p	2.48235	0.00589767	0.402844	0	9	9	5	FALSE	51.4444	0	9	0	0.984061	FALSE	0	hsa-miR-106b-5p	68754	0.228255	miRNA	unknown
hsa-miR-106a-5p	2.48235	0.00589767	0.402844	0	9	9	5	FALSE	51.4444	0	9	0	0.984061	FALSE	0	hsa-miR-106a-5p	68754	0.228255	miRNA	unknown
hsa-miR-93-5p	2.48235	0.00589767	0.402844	0	9	9	5	FALSE	51.4444	0	9	0	0.984061	FALSE	0	hsa-miR-93-5p	68754	0.228255	miRNA	unknown
hsa-miR-20a-5p	2.48235	0.00589767	0.402844	0	9	9	5	FALSE	51.4444	0	9	0	0.984061	FALSE	0	hsa-miR-20a-5p	68754	0.228255	miRNA	unknown
hsa-miR-17-5p	2.48235	0.00589767	0.402844	0	9	9	5	FALSE	51.4444	0	9	0	0.984061	FALSE	0	hsa-miR-17-5p	68754	0.228255	miRNA	unknown
hsa-miR-181d-5p	2.60588	0.00428965	0.383747	0	9	9	5	FALSE	49	0	9	0	0.982732	FALSE	0	hsa-miR-181d-5p	52650	0.237624	miRNA	unknown
hsa-miR-181c-5p	2.60588	0.00428965	0.383747	0	9	9	5	FALSE	49	0	9	0	0.982732	FALSE	0	hsa-miR-181c-5p	52650	0.237624	miRNA	unknown
hsa-miR-181b-5p	2.60588	0.00428965	0.383747	0	9	9	5	FALSE	49	0	9	0	0.982732	FALSE	0	hsa-miR-181b-5p	52650	0.237624	miRNA	unknown
hsa-miR-181a-5p	2.60588	0.00428965	0.383747	0	9	9	5	FALSE	49	0	9	0	0.982732	FALSE	0	hsa-miR-181a-5p	52650	0.237624	miRNA	unknown
hsa-miR-186-5p	2.44706	0.00734609	0.408654	0	9	9	5	FALSE	48.7778	0	9	0	0.98444	FALSE	0	hsa-miR-186-5p	70790	0.211406	miRNA	unknown
hsa-miR-655-3p	2.50588	0.00682489	0.399061	0	9	9	5	FALSE	42.7778	0	9	0	0.983808	FALSE	0	hsa-miR-655-3p	57938	0.195223	miRNA	unknown
hsa-miR-889-3p	2.59412	0.00574727	0.385488	0	9	9	5	FALSE	41.2222	0	9	0	0.982859	FALSE	0	hsa-miR-889-3p	51556	0.198139	miRNA	unknown
SLPI	3.16765	0.00263709	0.315692	0	8	8	6	FALSE	4.125	0	8	0	0.976692	FALSE	0	SLPI	11982	0.15625	mRNA	up
CSTA	3.12647	0.00112376	0.319849	0	8	8	6	FALSE	6.375	0	8	0	0.977135	FALSE	0	CSTA	9732	0.282895	mRNA	up
BCL2A1	3.05588	0.00103519	0.327238	0	8	8	6	FALSE	6.875	0	8	0	0.977894	FALSE	0	BCL2A1	9374	0.244792	mRNA	up
hsa_circ_0000168	3.30294	0.00183279	0.30276	0	8	8	6	FALSE	4.25	0	8	0	0.975237	FALSE	0	hsa_circ_0000168	9622	0.232143	circrna	up
hsa-miR-3163	2.72353	0.00524665	0.367171	0	8	8	5	FALSE	42	0	8	0	0.981467	FALSE	0	hsa-miR-3163	44350	0.22905	miRNA	unknown
hsa-miR-153-3p	2.65882	0.00908012	0.376106	0	8	8	5	FALSE	44.875	0	8	0	0.982163	FALSE	0	hsa-miR-153-3p	76142	0.229712	miRNA	unknown
hsa-miR-142-5p	2.57059	0.00607048	0.389016	0	8	8	5	FALSE	49.75	0	8	0	0.983112	FALSE	0	hsa-miR-142-5p	53940	0.235507	miRNA	unknown
hsa-miR-411-5p	2.68824	0.00445686	0.371991	0	8	8	5	FALSE	42.625	0	8	0	0.981847	FALSE	0	hsa-miR-411-5p	40510	0.222594	miRNA	unknown
hsa_circ_0000618	3.15588	0.00189505	0.316869	0	8	8	6	FALSE	4.875	0	8	0	0.976818	FALSE	0	hsa_circ_0000618	12102	0.227941	circrna	up
hsa-miR-515-5p	2.59412	0.00726284	0.385488	0	8	8	5	FALSE	42.875	0	8	0	0.982859	FALSE	0	hsa-miR-515-5p	56220	0.207302	miRNA	unknown
hsa-miR-579-3p	2.62941	0.00422002	0.380313	0	8	8	5	FALSE	45.75	0	8	0	0.982479	FALSE	0	hsa-miR-579-3p	41584	0.227157	miRNA	unknown
hsa-miR-96-5p	2.61176	0.00432413	0.382883	0	8	8	5	FALSE	48	0	8	0	0.982669	FALSE	0	hsa-miR-96-5p	45672	0.236181	miRNA	unknown
hsa-miR-27b-3p	2.63529	0.0050578	0.379464	0	8	8	5	FALSE	42.75	0	8	0	0.982416	FALSE	0	hsa-miR-27b-3p	46586	0.210859	miRNA	unknown
hsa-miR-27a-3p	2.63529	0.0050578	0.379464	0	8	8	5	FALSE	42.75	0	8	0	0.982416	FALSE	0	hsa-miR-27a-3p	46586	0.210859	miRNA	unknown
hsa-miR-576-5p	2.55294	0.00416719	0.391705	0	8	8	5	FALSE	48.875	0	8	0	0.983302	FALSE	0	hsa-miR-576-5p	46690	0.229067	miRNA	unknown
hsa-miR-129-5p	2.58824	0.00464953	0.386364	0	8	8	5	FALSE	49.5	0	8	0	0.982922	FALSE	0	hsa-miR-129-5p	49014	0.237745	miRNA	unknown
hsa-miR-194-5p	2.70588	0.00494976	0.369565	0	8	8	5	FALSE	40.375	0	8	0	0.981657	FALSE	0	hsa-miR-194-5p	38158	0.210561	miRNA	unknown
hsa-miR-590-5p	2.84706	0.00358762	0.35124	0	8	8	5	FALSE	33.125	0	8	0	0.980139	FALSE	0	hsa-miR-590-5p	25782	0.195884	miRNA	unknown
hsa-miR-21-5p	2.84706	0.00358762	0.35124	0	8	8	5	FALSE	33.125	0	8	0	0.980139	FALSE	0	hsa-miR-21-5p	25782	0.195884	miRNA	unknown
hsa_circ_0001380	3.23824	0.000561355	0.30881	0	7	7	6	FALSE	6.28571	0	7	0	0.975933	FALSE	0	hsa_circ_0001380	4644	0.352381	circrna	up
hsa-miR-448	2.55882	0.00493145	0.390805	0	7	7	5	FALSE	53.7143	0	7	0	0.983238	FALSE	0	hsa-miR-448	46642	0.252221	miRNA	unknown
hsa_circ_0000646	3.17941	0.00129507	0.314524	0	7	7	6	FALSE	4.85714	0	7	0	0.976565	FALSE	0	hsa_circ_0000646	7630	0.226891	circrna	up
hsa-miR-185-5p	2.71765	0.00440931	0.367965	0	7	7	5	FALSE	40.8571	0	7	0	0.981531	FALSE	0	hsa-miR-185-5p	35240	0.218995	miRNA	unknown
hsa-miR-33b-5p	2.6	0.00400565	0.384615	0	7	7	5	FALSE	52.7143	0	7	0	0.982796	FALSE	0	hsa-miR-33b-5p	45914	0.25475	miRNA	unknown
hsa-miR-3140-3p	2.7	0.00563592	0.37037	0	7	7	5	FALSE	41.4286	0	7	0	0.98172	FALSE	0	hsa-miR-3140-3p	40948	0.215046	miRNA	unknown
hsa-miR-211-5p	2.77059	0.0024049	0.360934	0	7	7	5	FALSE	44.4286	0	7	0	0.980961	FALSE	0	hsa-miR-211-5p	24948	0.248163	miRNA	unknown
hsa-miR-204-5p	2.77059	0.0024049	0.360934	0	7	7	5	FALSE	44.4286	0	7	0	0.980961	FALSE	0	hsa-miR-204-5p	24948	0.248163	miRNA	unknown
hsa-miR-3121-3p	2.57647	0.00403717	0.388128	0	7	7	5	FALSE	50	0	7	0	0.983049	FALSE	0	hsa-miR-3121-3p	39576	0.236715	miRNA	unknown
hsa-miR-200a-3p	2.7	0.00351484	0.37037	0	7	7	5	FALSE	46.4286	0	7	0	0.98172	FALSE	0	hsa-miR-200a-3p	34318	0.24556	miRNA	unknown
hsa-miR-141-3p	2.7	0.00351484	0.37037	0	7	7	5	FALSE	46.4286	0	7	0	0.98172	FALSE	0	hsa-miR-141-3p	34318	0.24556	miRNA	unknown
hsa-miR-1271-5p	2.63529	0.00362987	0.379464	0	7	7	5	FALSE	49	0	7	0	0.982416	FALSE	0	hsa-miR-1271-5p	37196	0.244898	miRNA	unknown
hsa-miR-1277-5p	3.01765	0.00310384	0.331384	0	7	7	5	FALSE	29.7143	0	7	0	0.978305	FALSE	0	hsa-miR-1277-5p	18052	0.212698	miRNA	unknown
hsa-miR-145-5p	2.54118	0.00439282	0.393519	0	7	7	5	FALSE	54.8571	0	7	0	0.983428	FALSE	0	hsa-miR-145-5p	47790	0.25285	miRNA	unknown
hsa-miR-494-3p	2.54706	0.00405563	0.39261	0	7	7	5	FALSE	54.7143	0	7	0	0.983365	FALSE	0	hsa-miR-494-3p	45112	0.253369	miRNA	unknown
hsa-miR-431-5p	2.80588	0.00414533	0.356394	0	7	7	5	FALSE	35.5714	0	7	0	0.980582	FALSE	0	hsa-miR-431-5p	27358	0.203361	miRNA	unknown
hsa-miR-944	2.72353	0.00325968	0.367171	0	7	7	5	FALSE	47.1429	0	7	0	0.981467	FALSE	0	hsa-miR-944	32330	0.254933	miRNA	unknown
hsa-miR-374c-5p	2.70588	0.00364245	0.369565	0	7	7	5	FALSE	42.1429	0	7	0	0.981657	FALSE	0	hsa-miR-374c-5p	30496	0.224824	miRNA	unknown
hsa-miR-218-5p	2.65294	0.00486634	0.37694	0	7	7	5	FALSE	40.1429	0	7	0	0.982226	FALSE	0	hsa-miR-218-5p	31716	0.200733	miRNA	unknown
hsa-miR-493-3p	2.74706	0.00465214	0.364026	0	7	7	5	FALSE	42.2857	0	7	0	0.981214	FALSE	0	hsa-miR-493-3p	31788	0.234578	miRNA	unknown
hsa-miR-136-5p	2.60588	0.00440206	0.383747	0	7	7	5	FALSE	54	0	7	0	0.982732	FALSE	0	hsa-miR-136-5p	42042	0.263682	miRNA	unknown
hsa_circ_0000192	3.04412	0.000787646	0.328502	0	7	7	5	FALSE	6.28571	0	7	0	0.97802	FALSE	0	hsa_circ_0000192	6210	0.251701	circrna	down
RGS18	3.13235	0.00108462	0.319249	0	6	6	6	FALSE	5.5	0	6	0	0.977071	FALSE	0	RGS18	6822	0.236842	mRNA	up
hsa_circ_0001712	3.32647	0.00135986	0.300619	0	6	6	6	FALSE	4.66667	0	6	0	0.974984	FALSE	0	hsa_circ_0001712	6118	0.261905	circrna	up
hsa-miR-628-5p	2.7	0.00332051	0.37037	0	6	6	5	FALSE	48.6667	0	6	0	0.98172	FALSE	0	hsa-miR-628-5p	29264	0.256272	miRNA	unknown
hsa_circ_0001558	3.18529	0.00118818	0.313943	0	6	6	6	FALSE	5.83333	0	6	0	0.976502	FALSE	0	hsa_circ_0001558	6586	0.268519	circrna	up
hsa-miR-140-3p	3	0.00250261	0.333333	0	6	6	5	FALSE	35.8333	0	6	0	0.978495	FALSE	0	hsa-miR-140-3p	18376	0.247045	miRNA	unknown
hsa_circ_0001079	3.22059	0.000988743	0.310502	0	6	6	6	FALSE	5.83333	0	6	0	0.976123	FALSE	0	hsa_circ_0001079	6302	0.284314	circrna	up
hsa-miR-421	2.68824	0.00435252	0.371991	0	6	6	5	FALSE	53.6667	0	6	0	0.981847	FALSE	0	hsa-miR-421	35376	0.277193	miRNA	unknown
hsa-miR-105-5p	2.60588	0.00295253	0.383747	0	6	6	5	FALSE	63	0	6	0	0.982732	FALSE	0	hsa-miR-105-5p	38480	0.308458	miRNA	unknown
hsa-miR-33a-5p	2.74706	0.00268741	0.364026	0	6	6	5	FALSE	46	0	6	0	0.981214	FALSE	0	hsa-miR-33a-5p	28480	0.248619	miRNA	unknown
hsa-miR-199b-5p	2.54706	0.0038407	0.39261	0	6	6	5	FALSE	60	0	6	0	0.983365	FALSE	0	hsa-miR-199b-5p	43064	0.276995	miRNA	unknown
hsa-miR-199a-5p	2.54706	0.0038407	0.39261	0	6	6	5	FALSE	60	0	6	0	0.983365	FALSE	0	hsa-miR-199a-5p	43064	0.276995	miRNA	unknown
hsa-miR-519e-5p	2.83529	0.00388847	0.352697	0	6	6	5	FALSE	36.6667	0	6	0	0.980266	FALSE	0	hsa-miR-519e-5p	27808	0.216162	miRNA	unknown
hsa-miR-664b-3p	2.74118	0.00249068	0.364807	0	6	6	5	FALSE	48.3333	0	6	0	0.981278	FALSE	0	hsa-miR-664b-3p	25044	0.262963	miRNA	unknown
hsa-miR-4429	3.04706	0.00188829	0.328185	0	6	6	5	FALSE	33.1667	0	6	0	0.977989	FALSE	0	hsa-miR-4429	15746	0.23652	miRNA	unknown
hsa-miR-384	2.89412	0.00281821	0.345528	0	6	6	5	FALSE	35.8333	0	6	0	0.979633	FALSE	0	hsa-miR-384	19308	0.221868	miRNA	unknown
hsa-miR-4701-5p	3.16471	0.00278872	0.315985	0	6	6	5	FALSE	26	0	6	0	0.976724	FALSE	0	hsa-miR-4701-5p	15088	0.217391	miRNA	unknown
hsa-miR-433-3p	2.77647	0.00261955	0.360169	0	6	6	5	FALSE	48	0	6	0	0.980898	FALSE	0	hsa-miR-433-3p	25480	0.270115	miRNA	unknown
hsa-miR-151a-3p	2.68824	0.00273655	0.371991	0	6	6	5	FALSE	51.1667	0	6	0	0.981847	FALSE	0	hsa-miR-151a-3p	28592	0.266844	miRNA	unknown
hsa-miR-1321	2.77647	0.00215145	0.360169	0	6	6	5	FALSE	44.1667	0	6	0	0.980898	FALSE	0	hsa-miR-1321	21806	0.248084	miRNA	unknown
hsa-miR-513a-5p	2.89412	0.00233374	0.345528	0	6	6	5	FALSE	41	0	6	0	0.979633	FALSE	0	hsa-miR-513a-5p	23026	0.258065	miRNA	unknown
hsa-miR-613	2.66471	0.00306753	0.375276	0	6	6	5	FALSE	51.3333	0	6	0	0.9821	FALSE	0	hsa-miR-613	32572	0.262153	miRNA	unknown
hsa-miR-206	2.66471	0.00306753	0.375276	0	6	6	5	FALSE	51.3333	0	6	0	0.9821	FALSE	0	hsa-miR-206	32572	0.262153	miRNA	unknown
hsa-miR-1-3p	2.66471	0.00306753	0.375276	0	6	6	5	FALSE	51.3333	0	6	0	0.9821	FALSE	0	hsa-miR-1-3p	32572	0.262153	miRNA	unknown
hsa-miR-1270	2.82941	0.00313815	0.35343	0	6	6	5	FALSE	42.3333	0	6	0	0.980329	FALSE	0	hsa-miR-1270	27168	0.247505	miRNA	unknown
hsa-miR-1323	2.75294	0.00307288	0.363248	0	6	6	5	FALSE	43.6667	0	6	0	0.981151	FALSE	0	hsa-miR-1323	26548	0.2397	miRNA	unknown
hsa-miR-362-5p	2.79412	0.00332016	0.357895	0	6	6	5	FALSE	38	0	6	0	0.980708	FALSE	0	hsa-miR-362-5p	22154	0.220238	miRNA	unknown
hsa-miR-545-5p	2.86471	0.00354724	0.349076	0	6	6	5	FALSE	35.6667	0	6	0	0.979949	FALSE	0	hsa-miR-545-5p	22148	0.215321	miRNA	unknown
hsa-miR-516b-5p	2.90588	0.00310343	0.34413	0	6	6	5	FALSE	35.8333	0	6	0	0.979507	FALSE	0	hsa-miR-516b-5p	18698	0.22619	miRNA	unknown
hsa-miR-7-5p	2.61176	0.00369533	0.382883	0	6	6	5	FALSE	52.3333	0	6	0	0.982669	FALSE	0	hsa-miR-7-5p	35780	0.254125	miRNA	unknown
IL18R1	3.19706	0.00069606	0.312787	0	5	5	6	FALSE	6.8	0	5	0	0.976376	FALSE	0	IL18R1	4642	0.341176	mRNA	up
hsa_circ_0001083	3.28529	0.000960887	0.304387	0	5	5	6	FALSE	4.8	0	5	0	0.975427	FALSE	0	hsa_circ_0001083	4372	0.292308	circrna	up
hsa_circ_0001944	3.26765	0.000441986	0.306031	0	5	5	6	FALSE	4.8	0	5	0	0.975617	FALSE	0	hsa_circ_0001944	3406	0.292308	circrna	up
hsa-miR-1301-3p	3.22941	0.00194627	0.309654	0	5	5	5	FALSE	25	0	5	0	0.976028	FALSE	0	hsa-miR-1301-3p	11536	0.230769	miRNA	unknown
hsa-miR-526b-5p	2.85294	0.00290368	0.350515	0	5	5	5	FALSE	43.6	0	5	0	0.980076	FALSE	0	hsa-miR-526b-5p	20130	0.264596	miRNA	unknown
hsa-miR-519b-3p	2.66471	0.00294267	0.375276	0	5	5	5	FALSE	62.2	0	5	0	0.9821	FALSE	0	hsa-miR-519b-3p	30490	0.315464	miRNA	unknown
hsa-miR-519c-3p	2.66471	0.00294267	0.375276	0	5	5	5	FALSE	62.2	0	5	0	0.9821	FALSE	0	hsa-miR-519c-3p	30490	0.315464	miRNA	unknown
hsa-miR-4644	2.85882	0.00220533	0.349794	0	5	5	5	FALSE	45.4	0	5	0	0.980013	FALSE	0	hsa-miR-4644	20394	0.274074	miRNA	unknown
hsa-miR-4306	2.85882	0.00220533	0.349794	0	5	5	5	FALSE	45.4	0	5	0	0.980013	FALSE	0	hsa-miR-4306	20394	0.274074	miRNA	unknown
hsa-miR-766-5p	2.97647	0.00377347	0.335968	0	5	5	5	FALSE	38.4	0	5	0	0.978748	FALSE	0	hsa-miR-766-5p	21236	0.257931	miRNA	unknown
hsa-miR-574-5p	3.04706	0.00107393	0.328185	0	5	5	5	FALSE	41.4	0	5	0	0.977989	FALSE	0	hsa-miR-574-5p	11162	0.299259	miRNA	unknown
hsa-miR-361-5p	3.00588	0.00242714	0.332681	0	5	5	5	FALSE	37	0	5	0	0.978431	FALSE	0	hsa-miR-361-5p	15598	0.26087	miRNA	unknown
hsa-miR-5688	2.72941	0.00199127	0.366379	0	5	5	5	FALSE	56.2	0	5	0	0.981404	FALSE	0	hsa-miR-5688	24184	0.301639	miRNA	unknown
hsa-miR-122-5p	3.15882	0.00170031	0.316574	0	5	5	5	FALSE	29.8	0	5	0	0.976787	FALSE	0	hsa-miR-122-5p	12664	0.252632	miRNA	unknown
hsa-miR-627-5p	3.06471	0.00172318	0.326296	0	5	5	5	FALSE	35.2	0	5	0	0.977799	FALSE	0	hsa-miR-627-5p	13326	0.263077	miRNA	unknown
hsa-miR-758-3p	2.85882	0.00216957	0.349794	0	5	5	5	FALSE	44	0	5	0	0.980013	FALSE	0	hsa-miR-758-3p	18018	0.263804	miRNA	unknown
hsa-miR-665	3.19412	0.00171121	0.313076	0	5	5	5	FALSE	29	0	5	0	0.976407	FALSE	0	hsa-miR-665	9934	0.261682	miRNA	unknown
hsa-miR-224-3p	2.97647	0.00174746	0.335968	0	5	5	5	FALSE	34.8	0	5	0	0.978748	FALSE	0	hsa-miR-224-3p	12354	0.238028	miRNA	unknown
hsa-miR-148a-3p	2.91176	0.00196031	0.343434	0	5	5	5	FALSE	38.6	0	5	0	0.979443	FALSE	0	hsa-miR-148a-3p	16068	0.242581	miRNA	unknown
hsa-miR-320d	3.21765	0.00115742	0.310786	0	5	5	5	FALSE	29.6	0	5	0	0.976154	FALSE	0	hsa-miR-320d	8426	0.257658	miRNA	unknown
hsa-miR-320c	3.21765	0.00115742	0.310786	0	5	5	5	FALSE	29.6	0	5	0	0.976154	FALSE	0	hsa-miR-320c	8426	0.257658	miRNA	unknown
hsa-miR-320b	3.21765	0.00115742	0.310786	0	5	5	5	FALSE	29.6	0	5	0	0.976154	FALSE	0	hsa-miR-320b	8426	0.257658	miRNA	unknown
hsa-miR-320a	3.21765	0.00115742	0.310786	0	5	5	5	FALSE	29.6	0	5	0	0.976154	FALSE	0	hsa-miR-320a	8426	0.257658	miRNA	unknown
hsa-miR-488-3p	3.37059	0.00694424	0.296684	0	5	5	5	FALSE	19.8	0	5	0	0.97451	FALSE	0	hsa-miR-488-3p	39166	0.229268	miRNA	unknown
hsa-miR-616-3p	3.08824	0.00155311	0.32381	0	5	5	5	FALSE	34.2	0	5	0	0.977546	FALSE	0	hsa-miR-616-3p	11226	0.2656	miRNA	unknown
hsa-miR-589-5p	2.96471	0.00187357	0.337302	0	5	5	5	FALSE	41	0	5	0	0.978874	FALSE	0	hsa-miR-589-5p	14028	0.275862	miRNA	unknown
hsa-miR-455-5p	3.02353	0.00240153	0.330739	0	5	5	5	FALSE	34	0	5	0	0.978242	FALSE	0	hsa-miR-455-5p	12544	0.23913	miRNA	unknown
hsa-miR-588	3.31176	0.00166149	0.301954	0	5	5	5	FALSE	21.8	0	5	0	0.975142	FALSE	0	hsa-miR-588	8302	0.218947	miRNA	unknown
hsa-miR-219a-2-3p	3.36471	0.00657493	0.297203	0	5	5	5	FALSE	19.6	0	5	0	0.974573	FALSE	0	hsa-miR-219a-2-3p	40216	0.221429	miRNA	unknown
hsa-miR-107	2.94118	0.00270706	0.34	0	5	5	5	FALSE	37.8	0	5	0	0.979127	FALSE	0	hsa-miR-107	19958	0.25034	miRNA	unknown
hsa-miR-103a-3p	2.94118	0.00270706	0.34	0	5	5	5	FALSE	37.8	0	5	0	0.979127	FALSE	0	hsa-miR-103a-3p	19958	0.25034	miRNA	unknown
hsa-miR-3679-5p	2.95294	0.00473746	0.338645	0	5	5	5	FALSE	38.6	0	5	0	0.979001	FALSE	0	hsa-miR-3679-5p	31936	0.25931	miRNA	unknown
hsa-miR-452-5p	2.77647	0.00139069	0.360169	0	5	5	5	FALSE	56.8	0	5	0	0.980898	FALSE	0	hsa-miR-452-5p	18574	0.317045	miRNA	unknown
hsa-miR-885-5p	2.91765	0.00324537	0.342742	0	5	5	5	FALSE	39.8	0	5	0	0.97938	FALSE	0	hsa-miR-885-5p	20764	0.251948	miRNA	unknown
hsa-miR-491-5p	2.98235	0.00183757	0.335306	0	5	5	5	FALSE	39.8	0	5	0	0.978684	FALSE	0	hsa-miR-491-5p	14002	0.269444	miRNA	unknown
hsa-miR-125a-5p	2.81765	0.00188811	0.354906	0	5	5	5	FALSE	48.8	0	5	0	0.980455	FALSE	0	hsa-miR-125a-5p	20532	0.281176	miRNA	unknown
hsa-miR-125b-5p	2.81765	0.00188811	0.354906	0	5	5	5	FALSE	48.8	0	5	0	0.980455	FALSE	0	hsa-miR-125b-5p	20532	0.281176	miRNA	unknown
hsa-miR-513b-5p	3.1	0.00168398	0.322581	0	5	5	5	FALSE	33.2	0	5	0	0.977419	FALSE	0	hsa-miR-513b-5p	11024	0.255556	miRNA	unknown
hsa-miR-193b-3p	2.74118	0.00196918	0.364807	0	5	5	5	FALSE	55.2	0	5	0	0.981278	FALSE	0	hsa-miR-193b-3p	21674	0.297802	miRNA	unknown
hsa-miR-193a-3p	2.74118	0.00196918	0.364807	0	5	5	5	FALSE	55.2	0	5	0	0.981278	FALSE	0	hsa-miR-193a-3p	21674	0.297802	miRNA	unknown
hsa-miR-656-3p	2.9	0.00247693	0.344828	0	5	5	5	FALSE	41.4	0	5	0	0.97957	FALSE	0	hsa-miR-656-3p	17338	0.258974	miRNA	unknown
hsa-miR-216b-5p	2.74118	0.0056915	0.364807	0	5	5	5	FALSE	50.2	0	5	0	0.981278	FALSE	0	hsa-miR-216b-5p	34562	0.273333	miRNA	unknown
hsa-miR-641	2.92353	0.00296122	0.342052	0	5	5	5	FALSE	41.6	0	5	0	0.979317	FALSE	0	hsa-miR-641	18142	0.267105	miRNA	unknown
hsa-miR-1276	2.95882	0.00148124	0.337972	0	5	5	5	FALSE	45.6	0	5	0	0.978937	FALSE	0	hsa-miR-1276	15956	0.303401	miRNA	unknown
hsa-miR-620	3.05882	0.00185805	0.326923	0	5	5	5	FALSE	36.4	0	5	0	0.977862	FALSE	0	hsa-miR-620	14746	0.266165	miRNA	unknown
hsa-miR-539-3p	2.72353	0.00259489	0.367171	0	5	5	5	FALSE	51.6	0	5	0	0.981467	FALSE	0	hsa-miR-539-3p	25114	0.272043	miRNA	unknown
hsa-miR-542-3p	2.92353	0.00191066	0.342052	0	5	5	5	FALSE	45.2	0	5	0	0.979317	FALSE	0	hsa-miR-542-3p	16486	0.281529	miRNA	unknown
hsa-miR-485-3p	2.72353	0.00259489	0.367171	0	5	5	5	FALSE	51.6	0	5	0	0.981467	FALSE	0	hsa-miR-485-3p	25114	0.272043	miRNA	unknown
hsa-miR-424-5p	2.78235	0.00185989	0.359408	0	5	5	5	FALSE	54	0	5	0	0.980835	FALSE	0	hsa-miR-424-5p	21248	0.301136	miRNA	unknown
hsa-miR-15b-5p	2.78235	0.00185989	0.359408	0	5	5	5	FALSE	54	0	5	0	0.980835	FALSE	0	hsa-miR-15b-5p	21248	0.301136	miRNA	unknown
hsa-miR-16-5p	2.78235	0.00185989	0.359408	0	5	5	5	FALSE	54	0	5	0	0.980835	FALSE	0	hsa-miR-16-5p	21248	0.301136	miRNA	unknown
hsa-miR-15a-5p	2.78235	0.00185989	0.359408	0	5	5	5	FALSE	54	0	5	0	0.980835	FALSE	0	hsa-miR-15a-5p	21248	0.301136	miRNA	unknown
hsa-miR-487a-3p	2.71176	0.00246958	0.368764	0	5	5	5	FALSE	51.4	0	5	0	0.981594	FALSE	0	hsa-miR-487a-3p	23318	0.269519	miRNA	unknown
hsa-miR-365a-3p	2.78824	0.00228469	0.35865	0	5	5	5	FALSE	52	0	5	0	0.980772	FALSE	0	hsa-miR-365a-3p	20952	0.298246	miRNA	unknown
hsa-miR-577	2.99412	0.00145062	0.333988	0	5	5	5	FALSE	41.6	0	5	0	0.978558	FALSE	0	hsa-miR-577	13504	0.294203	miRNA	unknown
hsa-miR-382-5p	3.05294	0.00227021	0.327553	0	5	5	5	FALSE	32.4	0	5	0	0.977925	FALSE	0	hsa-miR-382-5p	11772	0.241538	miRNA	unknown
hsa-miR-5581-3p	2.96471	0.0018631	0.337302	0	5	5	5	FALSE	42	0	5	0	0.978874	FALSE	0	hsa-miR-5581-3p	12980	0.280822	miRNA	unknown
S100A9	3.21471	0.000393841	0.31107	0	4	4	6	FALSE	4.5	0	4	0	0.976186	FALSE	0	S100A9	2446	0.25	mRNA	up
hsa-miR-338-3p	3.01176	0.0120418	0.332031	0	4	4	5	FALSE	41.75	0	4	0	0.978368	FALSE	0	hsa-miR-338-3p	61610	0.29529	miRNA	unknown
hsa-miR-556-5p	3.54706	0.0017068	0.281924	0	4	4	5	FALSE	16.25	0	4	0	0.972612	FALSE	0	hsa-miR-556-5p	7820	0.254167	miRNA	unknown
hsa-miR-1197	2.93529	0.0012157	0.340681	0	4	4	5	FALSE	54	0	4	0	0.97919	FALSE	0	hsa-miR-1197	13008	0.348684	miRNA	unknown
hsa-miR-519a-3p	2.8	0.0016402	0.357143	0	4	4	5	FALSE	65	0	4	0	0.980645	FALSE	0	hsa-miR-519a-3p	18200	0.372093	miRNA	unknown
hsa-miR-199b-3p	3.16471	0.00126882	0.315985	0	4	4	5	FALSE	34.75	0	4	0	0.976724	FALSE	0	hsa-miR-199b-3p	11266	0.296053	miRNA	unknown
hsa-miR-199a-3p	3.16471	0.00126882	0.315985	0	4	4	5	FALSE	34.75	0	4	0	0.976724	FALSE	0	hsa-miR-199a-3p	11266	0.296053	miRNA	unknown
hsa-miR-3605-5p	2.98235	0.00358688	0.335306	0	4	4	5	FALSE	49.5	0	4	0	0.978684	FALSE	0	hsa-miR-3605-5p	28092	0.339161	miRNA	unknown
hsa-miR-5590-3p	3.07647	0.00141782	0.325048	0	4	4	5	FALSE	39.75	0	4	0	0.977672	FALSE	0	hsa-miR-5590-3p	10096	0.295802	miRNA	unknown
hsa-miR-328-3p	2.97059	0.00248007	0.336634	0	4	4	5	FALSE	45.75	0	4	0	0.978811	FALSE	0	hsa-miR-328-3p	11522	0.308621	miRNA	unknown
hsa-miR-24-3p	3.32941	0.00157481	0.300353	0	4	4	5	FALSE	26	0	4	0	0.974953	FALSE	0	hsa-miR-24-3p	11282	0.284091	miRNA	unknown
hsa-miR-505-3p	3.05294	0.00101613	0.327553	0	4	4	5	FALSE	46.75	0	4	0	0.977925	FALSE	0	hsa-miR-505-3p	9012	0.349237	miRNA	unknown
hsa-miR-3194-3p	3.01176	0.0011513	0.332031	0	4	4	5	FALSE	46	0	4	0	0.978368	FALSE	0	hsa-miR-3194-3p	10156	0.323741	miRNA	unknown
hsa-miR-370-3p	3.18824	0.00124569	0.313653	0	4	4	5	FALSE	31.75	0	4	0	0.976471	FALSE	0	hsa-miR-370-3p	7708	0.279545	miRNA	unknown
hsa-miR-148b-3p	3.31176	0.000621347	0.301954	0	4	4	5	FALSE	27.75	0	4	0	0.975142	FALSE	0	hsa-miR-148b-3p	4732	0.297222	miRNA	unknown
hsa-miR-152-3p	3.31176	0.000621347	0.301954	0	4	4	5	FALSE	27.75	0	4	0	0.975142	FALSE	0	hsa-miR-152-3p	4732	0.297222	miRNA	unknown
hsa-miR-4428	3.40588	0.0013217	0.29361	0	4	4	5	FALSE	21.75	0	4	0	0.97413	FALSE	0	hsa-miR-4428	4220	0.262658	miRNA	unknown
hsa-miR-376c-3p	3.00588	0.00135491	0.332681	0	4	4	5	FALSE	44.75	0	4	0	0.978431	FALSE	0	hsa-miR-376c-3p	8714	0.3125	miRNA	unknown
hsa-miR-489-3p	3.38824	0.00218761	0.295139	0	4	4	5	FALSE	22.25	0	4	0	0.97432	FALSE	0	hsa-miR-489-3p	8518	0.275974	miRNA	unknown
hsa-miR-506-5p	3.25882	0.00128056	0.306859	0	4	4	5	FALSE	28	0	4	0	0.975712	FALSE	0	hsa-miR-506-5p	6500	0.264706	miRNA	unknown
hsa-miR-4739	2.88235	0.00149616	0.346939	0	4	4	5	FALSE	48.5	0	4	0	0.97976	FALSE	0	hsa-miR-4739	13208	0.298742	miRNA	unknown
hsa-miR-2115-3p	3.03529	0.00128778	0.329457	0	4	4	5	FALSE	43	0	4	0	0.978115	FALSE	0	hsa-miR-2115-3p	11176	0.311111	miRNA	unknown
hsa-miR-654-3p	2.91765	0.00110462	0.342742	0	4	4	5	FALSE	51.25	0	4	0	0.97938	FALSE	0	hsa-miR-654-3p	12994	0.328431	miRNA	unknown
hsa-miR-324-5p	3.03529	0.00151805	0.329457	0	4	4	5	FALSE	43	0	4	0	0.978115	FALSE	0	hsa-miR-324-5p	10830	0.311111	miRNA	unknown
hsa-miR-526b-3p	2.92353	0.00143403	0.342052	0	4	4	5	FALSE	55.75	0	4	0	0.979317	FALSE	0	hsa-miR-526b-3p	14604	0.357843	miRNA	unknown
hsa-miR-196b-5p	3.22353	0.000820014	0.310219	0	4	4	5	FALSE	32.75	0	4	0	0.976091	FALSE	0	hsa-miR-196b-5p	6268	0.296729	miRNA	unknown
hsa-miR-196a-5p	3.22353	0.000820014	0.310219	0	4	4	5	FALSE	32.75	0	4	0	0.976091	FALSE	0	hsa-miR-196a-5p	6268	0.296729	miRNA	unknown
hsa-miR-135b-5p	3.04706	0.0013388	0.328185	0	4	4	5	FALSE	42.25	0	4	0	0.977989	FALSE	0	hsa-miR-135b-5p	10392	0.307836	miRNA	unknown
hsa-miR-135a-5p	3.04706	0.0013388	0.328185	0	4	4	5	FALSE	42.25	0	4	0	0.977989	FALSE	0	hsa-miR-135a-5p	10392	0.307836	miRNA	unknown
hsa-miR-4262	3.07059	0.000848417	0.32567	0	4	4	5	FALSE	43	0	4	0	0.977736	FALSE	0	hsa-miR-4262	8638	0.323077	miRNA	unknown
hsa-miR-143-3p	3.20588	0.000933602	0.311927	0	4	4	5	FALSE	35.5	0	4	0	0.976281	FALSE	0	hsa-miR-143-3p	7414	0.316514	miRNA	unknown
hsa-miR-1185-5p	3.14118	0.00133552	0.318352	0	4	4	5	FALSE	37	0	4	0	0.976977	FALSE	0	hsa-miR-1185-5p	9964	0.307692	miRNA	unknown
hsa-miR-28-3p	3.08824	0.00146017	0.32381	0	4	4	5	FALSE	38.5	0	4	0	0.977546	FALSE	0	hsa-miR-28-3p	9618	0.28626	miRNA	unknown
hsa-miR-802	3.28824	0.000663743	0.304114	0	4	4	5	FALSE	29.75	0	4	0	0.975395	FALSE	0	hsa-miR-802	4594	0.290404	miRNA	unknown
hsa-miR-582-3p	2.74118	0.00164901	0.364807	0	4	4	5	FALSE	65.75	0	4	0	0.981278	FALSE	0	hsa-miR-582-3p	20314	0.355769	miRNA	unknown
hsa-miR-335-5p	3.08235	0.000772185	0.324427	0	4	4	5	FALSE	48.25	0	4	0	0.977609	FALSE	0	hsa-miR-335-5p	9190	0.366279	miRNA	unknown
hsa-miR-548o-3p	3.08235	0.0011143	0.324427	0	4	4	5	FALSE	40	0	4	0	0.977609	FALSE	0	hsa-miR-548o-3p	9082	0.302326	miRNA	unknown
hsa-miR-146b-5p	3.1	0.000795324	0.322581	0	4	4	5	FALSE	42.5	0	4	0	0.977419	FALSE	0	hsa-miR-146b-5p	8244	0.334677	miRNA	unknown
hsa-miR-146a-5p	3.1	0.000795324	0.322581	0	4	4	5	FALSE	42.5	0	4	0	0.977419	FALSE	0	hsa-miR-146a-5p	8244	0.334677	miRNA	unknown
hsa-miR-4766-3p	3.17059	0.00164685	0.315399	0	4	4	5	FALSE	33.25	0	4	0	0.97666	FALSE	0	hsa-miR-4766-3p	9016	0.287946	miRNA	unknown
hsa-miR-497-5p	2.91176	0.001405	0.343434	0	4	4	5	FALSE	54.75	0	4	0	0.979443	FALSE	0	hsa-miR-497-5p	14426	0.344551	miRNA	unknown
hsa-miR-195-5p	2.91176	0.001405	0.343434	0	4	4	5	FALSE	54.75	0	4	0	0.979443	FALSE	0	hsa-miR-195-5p	14426	0.344551	miRNA	unknown
hsa-miR-541-5p	3.21765	0.000970135	0.310786	0	4	4	5	FALSE	33.5	0	4	0	0.976154	FALSE	0	hsa-miR-541-5p	6370	0.309524	miRNA	unknown
hsa-miR-5579-3p	3.19412	0.000770179	0.313076	0	4	4	5	FALSE	38.25	0	4	0	0.976407	FALSE	0	hsa-miR-5579-3p	6552	0.332589	miRNA	unknown
RPL26	3.36765	0.00046217	0.296943	0	3	3	6	FALSE	9.66667	0	3	0	0.974541	FALSE	0	RPL26	2338	0.619048	mRNA	up
hsa_circ_0000502	3.42647	0.00032735	0.291845	0	3	3	6	FALSE	4.33333	0	3	0	0.973909	FALSE	0	hsa_circ_0000502	1448	0.333333	circrna	up
hsa-miR-663a	3.07059	0.00612256	0.32567	0	3	3	5	FALSE	47	0	3	0	0.977736	FALSE	0	hsa-miR-663a	30924	0.356589	miRNA	unknown
hsa-miR-5047	3.5	0.000618887	0.285714	0	3	3	5	FALSE	24.3333	0	3	0	0.973118	FALSE	0	hsa-miR-5047	4152	0.358974	miRNA	unknown
hsa-miR-423-5p	3.25294	0.000521285	0.307414	0	3	3	5	FALSE	40.6667	0	3	0	0.975775	FALSE	0	hsa-miR-423-5p	4506	0.388889	miRNA	unknown
hsa-miR-625-5p	3.08235	0.000845624	0.324427	0	3	3	5	FALSE	53	0	3	0	0.977609	FALSE	0	hsa-miR-625-5p	7902	0.40625	miRNA	unknown
hsa-miR-520d-3p	2.86471	0.000878905	0.349076	0	3	3	5	FALSE	76	0	3	0	0.979949	FALSE	0	hsa-miR-520d-3p	11796	0.462963	miRNA	unknown
hsa-miR-520c-3p	2.86471	0.000878905	0.349076	0	3	3	5	FALSE	76	0	3	0	0.979949	FALSE	0	hsa-miR-520c-3p	11796	0.462963	miRNA	unknown
hsa-miR-520b	2.86471	0.000878905	0.349076	0	3	3	5	FALSE	76	0	3	0	0.979949	FALSE	0	hsa-miR-520b	11796	0.462963	miRNA	unknown
hsa-miR-520a-3p	2.86471	0.000878905	0.349076	0	3	3	5	FALSE	76	0	3	0	0.979949	FALSE	0	hsa-miR-520a-3p	11796	0.462963	miRNA	unknown
hsa-miR-520e	2.86471	0.000878905	0.349076	0	3	3	5	FALSE	76	0	3	0	0.979949	FALSE	0	hsa-miR-520e	11796	0.462963	miRNA	unknown
hsa-miR-126-5p	3.57647	0.00045998	0.279605	0	3	3	5	FALSE	20.6667	0	3	0	0.972296	FALSE	0	hsa-miR-126-5p	2696	0.345029	miRNA	unknown
hsa-miR-345-5p	3.66471	0.000358442	0.272873	0	3	3	5	FALSE	15.3333	0	3	0	0.971347	FALSE	0	hsa-miR-345-5p	2378	0.34127	miRNA	unknown
hsa-miR-3129-5p	3.56471	0.00611779	0.280528	0	3	3	5	FALSE	20	0	3	0	0.972423	FALSE	0	hsa-miR-3129-5p	28294	0.345455	miRNA	unknown
hsa-miR-450b-5p	3.38824	0.000556298	0.295139	0	3	3	5	FALSE	35	0	3	0	0.97432	FALSE	0	hsa-miR-450b-5p	4284	0.409639	miRNA	unknown
hsa-miR-651-5p	2.86471	0.000682109	0.349076	0	3	3	5	FALSE	75	0	3	0	0.979949	FALSE	0	hsa-miR-651-5p	10050	0.453988	miRNA	unknown
hsa-miR-155-5p	3.05882	0.00103718	0.326923	0	3	3	5	FALSE	50.3333	0	3	0	0.977862	FALSE	0	hsa-miR-155-5p	6964	0.365432	miRNA	unknown
hsa-miR-219a-5p	3.14118	0.000599116	0.318352	0	3	3	5	FALSE	47.3333	0	3	0	0.976977	FALSE	0	hsa-miR-219a-5p	4948	0.396011	miRNA	unknown
hsa-miR-190b	3.26471	0.000345725	0.306306	0	3	3	5	FALSE	40.6667	0	3	0	0.975648	FALSE	0	hsa-miR-190b	3598	0.404762	miRNA	unknown
hsa-miR-190a-5p	3.26471	0.000345725	0.306306	0	3	3	5	FALSE	40.6667	0	3	0	0.975648	FALSE	0	hsa-miR-190a-5p	3598	0.404762	miRNA	unknown
hsa-miR-9-3p	3.27647	0.000513998	0.305206	0	3	3	5	FALSE	39	0	3	0	0.975522	FALSE	0	hsa-miR-9-3p	3240	0.368932	miRNA	unknown
hsa-miR-490-3p	3.53529	0.000971379	0.282862	0	3	3	5	FALSE	22	0	3	0	0.972739	FALSE	0	hsa-miR-490-3p	4096	0.333333	miRNA	unknown
hsa-miR-337-3p	3.41176	0.00048126	0.293103	0	3	3	5	FALSE	28.6667	0	3	0	0.974067	FALSE	0	hsa-miR-337-3p	2594	0.373874	miRNA	unknown
hsa-miR-18b-5p	3.32353	0.000522372	0.300885	0	3	3	5	FALSE	34	0	3	0	0.975016	FALSE	0	hsa-miR-18b-5p	3866	0.366667	miRNA	unknown
hsa-miR-18a-5p	3.32353	0.000522372	0.300885	0	3	3	5	FALSE	34	0	3	0	0.975016	FALSE	0	hsa-miR-18a-5p	3866	0.366667	miRNA	unknown
hsa-miR-222-3p	3.43529	0.000452622	0.291096	0	3	3	5	FALSE	29.3333	0	3	0	0.973814	FALSE	0	hsa-miR-222-3p	2976	0.367965	miRNA	unknown
hsa-miR-221-3p	3.43529	0.000452622	0.291096	0	3	3	5	FALSE	29.3333	0	3	0	0.973814	FALSE	0	hsa-miR-221-3p	2976	0.367965	miRNA	unknown
hsa-miR-147a	3.42353	0.00103961	0.292096	0	3	3	5	FALSE	32.6667	0	3	0	0.973941	FALSE	0	hsa-miR-147a	4600	0.400844	miRNA	unknown
hsa-miR-449c-5p	3.44706	0.00304601	0.290102	0	3	3	5	FALSE	30	0	3	0	0.973688	FALSE	0	hsa-miR-449c-5p	35100	0.39726	miRNA	unknown
hsa-miR-34b-5p	3.44706	0.00304601	0.290102	0	3	3	5	FALSE	30	0	3	0	0.973688	FALSE	0	hsa-miR-34b-5p	35100	0.39726	miRNA	unknown
hsa-miR-3612	2.89412	0.000815091	0.345528	0	3	3	5	FALSE	70.6667	0	3	0	0.979633	FALSE	0	hsa-miR-3612	10928	0.446581	miRNA	unknown
hsa-miR-650	2.89412	0.000815091	0.345528	0	3	3	5	FALSE	70.6667	0	3	0	0.979633	FALSE	0	hsa-miR-650	10928	0.446581	miRNA	unknown
hsa-miR-324-3p	3.44118	0.00034654	0.290598	0	3	3	5	FALSE	31.6667	0	3	0	0.973751	FALSE	0	hsa-miR-324-3p	2596	0.383333	miRNA	unknown
hsa-miR-1287-5p	3.17647	0.000503048	0.314815	0	3	3	5	FALSE	47	0	3	0	0.976597	FALSE	0	hsa-miR-1287-5p	5190	0.40708	miRNA	unknown
hsa-miR-708-5p	2.87647	0.000768151	0.347648	0	3	3	5	FALSE	71.3333	0	3	0	0.979823	FALSE	0	hsa-miR-708-5p	10338	0.436853	miRNA	unknown
hsa-miR-214-5p	3.02941	0.000857501	0.330097	0	3	3	5	FALSE	57.3333	0	3	0	0.978178	FALSE	0	hsa-miR-214-5p	8520	0.402381	miRNA	unknown
hsa-miR-28-5p	2.87647	0.000768151	0.347648	0	3	3	5	FALSE	71.3333	0	3	0	0.979823	FALSE	0	hsa-miR-28-5p	10338	0.436853	miRNA	unknown
hsa-miR-1269a	3.43529	0.000409935	0.291096	0	3	3	5	FALSE	32	0	3	0	0.973814	FALSE	0	hsa-miR-1269a	2896	0.3875	miRNA	unknown
hsa-miR-3200-5p	3.42353	0.000504216	0.292096	0	3	3	5	FALSE	29	0	3	0	0.973941	FALSE	0	hsa-miR-3200-5p	2730	0.363636	miRNA	unknown
hsa-miR-5691	3.18824	0.000646574	0.313653	0	3	3	5	FALSE	44.3333	0	3	0	0.976471	FALSE	0	hsa-miR-5691	5078	0.39039	miRNA	unknown
hsa-miR-5586-5p	3.09412	0.000513969	0.323194	0	3	3	5	FALSE	53.3333	0	3	0	0.977483	FALSE	0	hsa-miR-5586-5p	6532	0.412073	miRNA	unknown
hsa-miR-485-5p	3.18824	0.00110281	0.313653	0	3	3	5	FALSE	42.3333	0	3	0	0.976471	FALSE	0	hsa-miR-485-5p	8520	0.375758	miRNA	unknown
hsa-miR-3145-3p	3.25882	0.00055611	0.306859	0	3	3	5	FALSE	37	0	3	0	0.975712	FALSE	0	hsa-miR-3145-3p	4302	0.371134	miRNA	unknown
hsa-miR-3617-5p	3.05294	0.0007735	0.327553	0	3	3	5	FALSE	51	0	3	0	0.977925	FALSE	0	hsa-miR-3617-5p	7708	0.378788	miRNA	unknown
hsa-miR-3187-3p	3.28235	0.000419395	0.304659	0	3	3	5	FALSE	38	0	3	0	0.975459	FALSE	0	hsa-miR-3187-3p	3830	0.381443	miRNA	unknown
hsa-miR-503-5p	3.19412	0.00619059	0.313076	0	3	3	5	FALSE	43.3333	0	3	0	0.976407	FALSE	0	hsa-miR-503-5p	34566	0.364943	miRNA	unknown
hsa-miR-1343-3p	3.47647	0.000558673	0.287648	0	3	3	5	FALSE	26.6667	0	3	0	0.973371	FALSE	0	hsa-miR-1343-3p	2978	0.371981	miRNA	unknown
hsa-miR-378g	3.32941	0.000627982	0.300353	0	3	3	5	FALSE	35	0	3	0	0.974953	FALSE	0	hsa-miR-378g	3940	0.373626	miRNA	unknown
hsa-miR-499b-5p	3.45294	0.0060415	0.289608	0	3	3	5	FALSE	24.6667	0	3	0	0.973624	FALSE	0	hsa-miR-499b-5p	27412	0.353234	miRNA	unknown
hsa-miR-561-5p	3.10588	0.000843516	0.32197	0	3	3	5	FALSE	51.6667	0	3	0	0.977356	FALSE	0	hsa-miR-561-5p	6598	0.39895	miRNA	unknown
NCF1	3.61471	6.14272e-05	0.276648	0	2	2	6	FALSE	6	0	2	0	0.971885	FALSE	0	NCF1	408	0.555556	mRNA	up
HBB	4.43824	5.78402e-06	0.225315	0	2	2	6	FALSE	3	0	2	0	0.96303	FALSE	0	HBB	2	1	mRNA	up
PRPF31	3.69118	2.97923e-05	0.270916	0	2	2	6	FALSE	4.5	0	2	0	0.971063	FALSE	0	PRPF31	200	0.583333	mRNA	up
hsa-miR-552-3p	3.74118	0.000223014	0.267296	0	2	2	5	FALSE	18.5	0	2	0	0.970525	FALSE	0	hsa-miR-552-3p	1120	0.514706	miRNA	unknown
hsa-miR-1251-5p	3.71765	0.000203454	0.268987	0	2	2	5	FALSE	18	0	2	0	0.970778	FALSE	0	hsa-miR-1251-5p	1648	0.515152	miRNA	unknown
hsa-miR-3184-5p	3.52353	0.000143944	0.283806	0	2	2	5	FALSE	33.5	0	2	0	0.972865	FALSE	0	hsa-miR-3184-5p	1014	0.524194	miRNA	unknown
hsa-miR-373-3p	3.1	0.000299436	0.322581	0	2	2	5	FALSE	73	0	2	0	0.977419	FALSE	0	hsa-miR-373-3p	3744	0.571429	miRNA	unknown
hsa-miR-302d-3p	3.1	0.000299436	0.322581	0	2	2	5	FALSE	73	0	2	0	0.977419	FALSE	0	hsa-miR-302d-3p	3744	0.571429	miRNA	unknown
hsa-miR-3150a-3p	3.56471	0.000210937	0.280528	0	2	2	5	FALSE	32	0	2	0	0.972423	FALSE	0	hsa-miR-3150a-3p	902	0.516667	miRNA	unknown
hsa-miR-19b-3p	3.14706	0.000435469	0.317757	0	2	2	5	FALSE	62.5	0	2	0	0.976913	FALSE	0	hsa-miR-19b-3p	4486	0.521186	miRNA	unknown
hsa-miR-19a-3p	3.14706	0.000435469	0.317757	0	2	2	5	FALSE	62.5	0	2	0	0.976913	FALSE	0	hsa-miR-19a-3p	4486	0.521186	miRNA	unknown
hsa-miR-6512-3p	3.64118	0.00588235	0.274637	0	2	2	5	FALSE	27	0	2	0	0.9716	FALSE	0	hsa-miR-6512-3p	31702	0.5	miRNA	unknown
hsa-miR-876-5p	3.55882	0.00012228	0.280992	0	2	2	5	FALSE	33	0	2	0	0.972486	FALSE	0	hsa-miR-876-5p	572	0.516129	miRNA	unknown
hsa-miR-372-3p	3.20588	0.000259871	0.311927	0	2	2	5	FALSE	67.5	0	2	0	0.976281	FALSE	0	hsa-miR-372-3p	3108	0.604545	miRNA	unknown
hsa-miR-599	3.59412	0.00018261	0.278232	0	2	2	5	FALSE	28.5	0	2	0	0.972106	FALSE	0	hsa-miR-599	1440	0.518868	miRNA	unknown
hsa-miR-3613-5p	3.17059	0.000131873	0.315399	0	2	2	5	FALSE	71.5	0	2	0	0.97666	FALSE	0	hsa-miR-3613-5p	1946	0.613043	miRNA	unknown
hsa-miR-874-3p	3.54118	0.000166376	0.282392	0	2	2	5	FALSE	30.5	0	2	0	0.972676	FALSE	0	hsa-miR-874-3p	882	0.508621	miRNA	unknown
hsa-miR-296-3p	3.71765	0.000149015	0.268987	0	2	2	5	FALSE	19.5	0	2	0	0.970778	FALSE	0	hsa-miR-296-3p	588	0.5	miRNA	unknown
hsa-miR-3924	3.54706	0.00016617	0.281924	0	2	2	5	FALSE	31.5	0	2	0	0.972612	FALSE	0	hsa-miR-3924	1408	0.525862	miRNA	unknown
hsa-miR-3174	3.54706	0.00016617	0.281924	0	2	2	5	FALSE	31.5	0	2	0	0.972612	FALSE	0	hsa-miR-3174	1408	0.525862	miRNA	unknown
hsa-miR-4761-3p	3.38824	0.00030125	0.295139	0	2	2	5	FALSE	45	0	2	0	0.97432	FALSE	0	hsa-miR-4761-3p	1912	0.517647	miRNA	unknown
hsa-miR-6766-3p	3.26471	0.000153778	0.306306	0	2	2	5	FALSE	55	0	2	0	0.975648	FALSE	0	hsa-miR-6766-3p	1446	0.55102	miRNA	unknown
hsa-miR-4782-3p	3.26471	0.000153778	0.306306	0	2	2	5	FALSE	55	0	2	0	0.975648	FALSE	0	hsa-miR-4782-3p	1446	0.55102	miRNA	unknown
hsa-miR-4662a-5p	3.49412	0.0001753	0.286195	0	2	2	5	FALSE	35.5	0	2	0	0.973182	FALSE	0	hsa-miR-4662a-5p	1094	0.514925	miRNA	unknown
hsa-miR-4766-5p	3.38235	0.000215588	0.295652	0	2	2	5	FALSE	45	0	2	0	0.974383	FALSE	0	hsa-miR-4766-5p	1614	0.536585	miRNA	unknown
hsa-miR-5009-3p	3.77647	5.2032e-05	0.264798	0	2	2	5	FALSE	20	0	2	0	0.970145	FALSE	0	hsa-miR-5009-3p	330	0.59375	miRNA	unknown
hsa-miR-382-3p	3.34706	0.00023323	0.29877	0	2	2	5	FALSE	50	0	2	0	0.974763	FALSE	0	hsa-miR-382-3p	1794	0.538462	miRNA	unknown
hsa-miR-624-5p	3.68824	0.000165924	0.271132	0	2	2	5	FALSE	22	0	2	0	0.971094	FALSE	0	hsa-miR-624-5p	662	0.5	miRNA	unknown
hsa-miR-5195-3p	3.42941	0.000158429	0.291595	0	2	2	5	FALSE	41	0	2	0	0.973877	FALSE	0	hsa-miR-5195-3p	1498	0.555556	miRNA	unknown
hsa-miR-660-5p	3.68235	0.000154725	0.271565	0	2	2	5	FALSE	21.5	0	2	0	0.971157	FALSE	0	hsa-miR-660-5p	784	0.5125	miRNA	unknown
hsa-miR-502-3p	3.25294	0.000330266	0.307414	0	2	2	5	FALSE	56.5	0	2	0	0.975775	FALSE	0	hsa-miR-502-3p	3082	0.523585	miRNA	unknown
hsa-miR-501-3p	3.25294	0.000330266	0.307414	0	2	2	5	FALSE	56.5	0	2	0	0.975775	FALSE	0	hsa-miR-501-3p	3082	0.523585	miRNA	unknown
hsa-miR-2682-5p	3.45294	0.000113511	0.289608	0	2	2	5	FALSE	44	0	2	0	0.973624	FALSE	0	hsa-miR-2682-5p	1268	0.589041	miRNA	unknown
hsa-miR-3179	3.39412	0.000278277	0.294627	0	2	2	5	FALSE	45	0	2	0	0.974257	FALSE	0	hsa-miR-3179	2228	0.517647	miRNA	unknown
hsa-miR-1296-5p	3.18235	0.000190867	0.314233	0	2	2	5	FALSE	66	0	2	0	0.976534	FALSE	0	hsa-miR-1296-5p	2472	0.570175	miRNA	unknown
hsa-miR-513c-5p	3.18235	0.000190867	0.314233	0	2	2	5	FALSE	66	0	2	0	0.976534	FALSE	0	hsa-miR-513c-5p	2472	0.570175	miRNA	unknown
hsa-miR-299-3p	3.40588	0.000107582	0.29361	0	2	2	5	FALSE	45	0	2	0	0.97413	FALSE	0	hsa-miR-299-3p	1584	0.54321	miRNA	unknown
hsa-miR-1193	3.38824	0.000161218	0.295139	0	2	2	5	FALSE	47	0	2	0	0.97432	FALSE	0	hsa-miR-1193	1802	0.554217	miRNA	unknown
hsa-miR-3139	3.23529	0.000257685	0.309091	0	2	2	5	FALSE	60.5	0	2	0	0.975965	FALSE	0	hsa-miR-3139	2922	0.545872	miRNA	unknown
hsa-miR-892c-5p	3.34118	0.000323738	0.299296	0	2	2	5	FALSE	49	0	2	0	0.974826	FALSE	0	hsa-miR-892c-5p	2620	0.521739	miRNA	unknown
hsa-miR-4524a-5p	3.36471	0.000103472	0.297203	0	2	2	5	FALSE	49	0	2	0	0.974573	FALSE	0	hsa-miR-4524a-5p	1586	0.564706	miRNA	unknown
hsa-miR-450a-5p	3.53529	0.000150479	0.282862	0	2	2	5	FALSE	34.5	0	2	0	0.972739	FALSE	0	hsa-miR-450a-5p	1008	0.515385	miRNA	unknown
hsa-miR-2114-3p	3.78235	0.00020902	0.264386	0	2	2	5	FALSE	15	0	2	0	0.970082	FALSE	0	hsa-miR-2114-3p	774	0.5	miRNA	unknown
hsa-miR-760	3.3	0.000218019	0.30303	0	2	2	5	FALSE	50	0	2	0	0.975269	FALSE	0	hsa-miR-760	802	0.521277	miRNA	unknown
GPT	4.00882	0	0.24945	0	1	1	6	FALSE	4	0	1	0	0.967647	FALSE	0	GPT	0	0	mRNA	up
PI3	4.63824	0	0.215599	0	1	1	6	FALSE	2	0	1	0	0.960879	FALSE	0	PI3	0	0	mRNA	up
LY96	4.56176	0	0.219213	0	1	1	6	FALSE	3	0	1	0	0.961701	FALSE	0	LY96	0	0	mRNA	up
GZMA	4.36765	0	0.228956	0	1	1	6	FALSE	5	0	1	0	0.963789	FALSE	0	GZMA	0	0	mRNA	up
WFIKKN1	4.19118	0	0.238596	0	1	1	6	FALSE	3	0	1	0	0.965686	FALSE	0	WFIKKN1	0	0	mRNA	up
HBA2	4.45	0	0.224719	0	1	1	6	FALSE	3	0	1	0	0.962903	FALSE	0	HBA2	0	0	mRNA	up
hsa_circ_0001609	4.00882	0	0.24945	0	1	1	6	FALSE	4	0	1	0	0.967647	FALSE	0	hsa_circ_0001609	0	0	circrna	up
hsa_circ_0000932	4.06765	0	0.245842	0	1	1	6	FALSE	3	0	1	0	0.967015	FALSE	0	hsa_circ_0000932	0	0	circrna	up
hsa_circ_0001112	4.36176	0	0.229265	0	1	1	6	FALSE	5	0	1	0	0.963852	FALSE	0	hsa_circ_0001112	0	0	circrna	up

## Sheet: TF-mRNA(图5)
node_name	AverageShortestPathLength	BetweennessCentrality	ClosenessCentrality	ClusteringCoefficient	Degree	Eccentricity	IsSingleNode	Type	NeighborhoodConnectivity	NumberOfDirectedEdges	NumberOfUndirectedEdges	PartnerOfMultiEdgedNodePairs	Radiality	selected	SelfLoops	shared name	Stress	TopologicalCoefficient
ANXA1	2.91209	0.0937218	0.343396	0	25	5	FALSE	Seed	2.84	0	25	0	0.971881	FALSE	0	ANXA1	102658	0.092
MAFG	3.71062	0.00211069	0.269497	0	2	6	FALSE	TF	20.5	0	2	0	0.960138	FALSE	0	MAFG	2500	0.513158
POLR2A	2.76923	0.0215621	0.361111	0	5	5	FALSE	TF	39.6	0	5	0	0.973982	FALSE	0	POLR2A	35392	0.262585
ZNF589	3.2967	0.015852	0.303333	0	4	6	FALSE	TF	24.25	0	4	0	0.966225	FALSE	0	ZNF589	22084	0.283537
ZNF217	3.90842	0	0.255858	0	1	6	FALSE	TF	25	0	1	0	0.957229	FALSE	0	ZNF217	0	0
HDAC1	3.67766	0.00116817	0.271912	0	2	6	FALSE	TF	19	0	2	0	0.960623	FALSE	0	HDAC1	1278	0.529412
ZNF394	3.28938	0.0041492	0.304009	0	2	6	FALSE	TF	44	0	2	0	0.966333	FALSE	0	ZNF394	5506	0.505882
FOSL2	3.71062	0.00211069	0.269497	0	2	6	FALSE	TF	20.5	0	2	0	0.960138	FALSE	0	FOSL2	2500	0.513158
CEBPB	3.90842	0	0.255858	0	1	6	FALSE	TF	25	0	1	0	0.957229	FALSE	0	CEBPB	0	0
JUND	3.90842	0	0.255858	0	1	6	FALSE	TF	25	0	1	0	0.957229	FALSE	0	JUND	0	0
SUPT5H	3.41026	0.0102499	0.293233	0	4	5	FALSE	TF	19.25	0	4	0	0.964555	FALSE	0	SUPT5H	14208	0.289683
SMARCA4	3.90842	0	0.255858	0	1	6	FALSE	TF	25	0	1	0	0.957229	FALSE	0	SMARCA4	0	0
ARID1B	3.663	0.00287347	0.273	0	3	6	FALSE	TF	15.6667	0	3	0	0.960838	FALSE	0	ARID1B	3802	0.366667
SMAD5	3.03297	0.0154065	0.32971	0	5	5	FALSE	TF	27	0	5	0	0.970103	FALSE	0	SMAD5	22826	0.234234
NCOR1	2.90842	0.0169723	0.343829	0	5	5	FALSE	TF	34	0	5	0	0.971935	FALSE	0	NCOR1	29906	0.257812
TBX21	3.60073	0.00451021	0.277721	0	3	6	FALSE	TF	19	0	3	0	0.961754	FALSE	0	TBX21	7034	0.4
POLR2H	3.59707	0.00304208	0.278004	0	3	6	FALSE	TF	19	0	3	0	0.961808	FALSE	0	POLR2H	5008	0.382979
ZNF175	3.90842	0	0.255858	0	1	6	FALSE	TF	25	0	1	0	0.957229	FALSE	0	ZNF175	0	0
LEF1	3.2674	0.00837214	0.306054	0	4	6	FALSE	TF	23.75	0	4	0	0.966656	FALSE	0	LEF1	8916	0.277439
SIRT6	3.90842	0	0.255858	0	1	6	FALSE	TF	25	0	1	0	0.957229	FALSE	0	SIRT6	0	0
PBX2	3.90842	0	0.255858	0	1	6	FALSE	TF	25	0	1	0	0.957229	FALSE	0	PBX2	0	0
GTF2E2	3.2381	0.0126523	0.308824	0	5	6	FALSE	TF	21.8	0	5	0	0.967087	FALSE	0	GTF2E2	14084	0.23908
FOXJ2	3	0.0142736	0.333333	0	4	5	FALSE	TF	35.5	0	4	0	0.970588	FALSE	0	FOXJ2	19362	0.292373
NR2F6	2.95971	0.0142248	0.337871	0	4	5	FALSE	TF	43	0	4	0	0.971181	FALSE	0	NR2F6	24630	0.344262
FOS	3.50916	0.00910964	0.284969	0	4	5	FALSE	TF	14.25	0	4	0	0.963101	FALSE	0	FOS	11220	0.281915
ZFX	3.12088	0.00800542	0.320423	0	3	5	FALSE	TF	37	0	3	0	0.968811	FALSE	0	ZFX	10324	0.356436
BCL2A1	3.19414	0.0495601	0.313073	0	16	5	FALSE	Seed	2.6875	0	16	0	0.967733	FALSE	0	BCL2A1	48860	0.120536
EBF1	3.9011	0.000597256	0.256338	0	2	6	FALSE	TF	16	0	2	0	0.957337	FALSE	0	EBF1	942	0.6
JUNB	3.84249	0.00151076	0.260248	0	3	6	FALSE	TF	16	0	3	0	0.958199	FALSE	0	JUNB	2378	0.46875
SMAD4	2.9011	0.0315489	0.344697	0	5	6	FALSE	TF	39.8	0	5	0	0.972043	FALSE	0	SMAD4	33952	0.298462
EED	3.40293	0.016758	0.293864	0	6	5	FALSE	TF	14.3333	0	6	0	0.964663	FALSE	0	EED	17268	0.215054
ZEB1	3.53114	0.0045191	0.283195	0	2	6	FALSE	TF	28	0	2	0	0.962777	FALSE	0	ZEB1	6228	0.509434
WRNIP1	3.43223	0.0119867	0.291355	0	5	5	FALSE	TF	16.8	0	5	0	0.964232	FALSE	0	WRNIP1	16190	0.267797
NFIC	4.09524	0.000450569	0.244186	0	2	6	FALSE	TF	16	0	2	0	0.954482	FALSE	0	NFIC	666	0.6
MLLT1	3.57875	0.00532354	0.279427	0	4	6	FALSE	TF	16.5	0	4	0	0.962077	FALSE	0	MLLT1	6694	0.336957
MEF2D	4.19048	0	0.238636	0	1	6	FALSE	TF	16	0	1	0	0.953081	FALSE	0	MEF2D	0	0
NR2C2	3.53114	0.0045191	0.283195	0	2	6	FALSE	TF	28	0	2	0	0.962777	FALSE	0	NR2C2	6228	0.509434
HDGF	4.19048	0	0.238636	0	1	6	FALSE	TF	16	0	1	0	0.953081	FALSE	0	HDGF	0	0
TCF3	4.19048	0	0.238636	0	1	6	FALSE	TF	16	0	1	0	0.953081	FALSE	0	TCF3	0	0
CBFB	3.58608	0.00767395	0.278856	0	4	6	FALSE	TF	15.5	0	4	0	0.961969	FALSE	0	CBFB	8918	0.322222
STAT5A	4.19048	0	0.238636	0	1	6	FALSE	TF	16	0	1	0	0.953081	FALSE	0	STAT5A	0	0
CAMP	3.67766	0.009826	0.271912	0	5	5	FALSE	Seed	2.6	0	5	0	0.960623	FALSE	0	CAMP	9318	0.2
WT1	3.52015	0.00343336	0.284079	0	2	6	FALSE	TF	27	0	2	0	0.962939	FALSE	0	WT1	3914	0.5
THRB	3.98168	0.00131401	0.25115	0	2	6	FALSE	TF	12.5	0	2	0	0.956152	FALSE	0	THRB	1316	0.5
CEBPA	4.67399	0	0.21395	0	1	6	FALSE	TF	5	0	1	0	0.945971	FALSE	0	CEBPA	0	0
BCL6	3.37729	0.00563129	0.296095	0	2	6	FALSE	TF	36.5	0	2	0	0.96504	FALSE	0	BCL6	6604	0.5
CD274	3.18315	0.0447327	0.314154	0	16	5	FALSE	Seed	3.8125	0	16	0	0.967895	FALSE	0	CD274	49224	0.127841
RBBP5	3.97436	0.0015292	0.251613	0	2	6	FALSE	TF	11	0	2	0	0.956259	FALSE	0	RBBP5	1148	0.5
ETV4	3.04762	0.0142684	0.328125	0	5	4	FALSE	TF	26.6	0	5	0	0.969888	FALSE	0	ETV4	21000	0.239252
ZFP64	3.71062	0.00123638	0.269497	0	2	6	FALSE	TF	15	0	2	0	0.960138	FALSE	0	ZFP64	1682	0.518519
NR2F1	2.92308	0.0172667	0.342105	0	5	4	FALSE	TF	36.2	0	5	0	0.971719	FALSE	0	NR2F1	28514	0.283871
MTA2	3.64469	0.00745509	0.274372	0	4	6	FALSE	TF	12.75	0	4	0	0.961108	FALSE	0	MTA2	10440	0.301282
STAT3	3.6337	0.0193892	0.275202	0	6	5	FALSE	TF	6.33333	0	6	0	0.961269	FALSE	0	STAT3	14052	0.190476
GABPA	3.91575	0.00138267	0.255379	0	2	6	FALSE	TF	10	0	2	0	0.957121	FALSE	0	GABPA	1268	0.5
CENPE	3.52381	0.0112741	0.283784	0	6	5	FALSE	Seed	3.16667	0	6	0	0.962885	FALSE	0	CENPE	15886	0.240741
ZNF324	3.41758	0.00499356	0.292605	0	3	6	FALSE	TF	23.3333	0	3	0	0.964447	FALSE	0	ZNF324	5216	0.34359
MAFF	4.52015	0	0.221232	0	1	6	FALSE	TF	6	0	1	0	0.948233	FALSE	0	MAFF	0	0
MXD3	2.92308	0.0211021	0.342105	0	6	6	FALSE	TF	35.3333	0	6	0	0.971719	FALSE	0	MXD3	33370	0.268229
SOX5	3.38462	0.00184736	0.295455	0	2	6	FALSE	TF	37	0	2	0	0.964932	FALSE	0	SOX5	3502	0.514286
CIRH1A	3.08059	0.0380712	0.324614	0	15	5	FALSE	Seed	3.33333	0	15	0	0.969403	FALSE	0	CIRH1A	42622	0.137255
ZNF140	4.07692	0	0.245283	0	1	6	FALSE	TF	15	0	1	0	0.954751	FALSE	0	ZNF140	0	0
IRF4	3.12821	0.00331635	0.319672	0	3	6	FALSE	TF	48.6667	0	3	0	0.968703	FALSE	0	IRF4	6432	0.462783
ZNF24	3.31136	0.00895588	0.301991	0	4	5	FALSE	TF	23.5	0	4	0	0.966009	FALSE	0	ZNF24	10150	0.28125
GFI1B	4.07692	0	0.245283	0	1	6	FALSE	TF	15	0	1	0	0.954751	FALSE	0	GFI1B	0	0
ZNF138	4.07692	0	0.245283	0	1	6	FALSE	TF	15	0	1	0	0.954751	FALSE	0	ZNF138	0	0
EGR1	3.12821	0.00331635	0.319672	0	3	6	FALSE	TF	48.6667	0	3	0	0.968703	FALSE	0	EGR1	6432	0.462783
ELF1	3.19414	0.0163106	0.313073	0	6	5	FALSE	TF	18.5	0	6	0	0.967733	FALSE	0	ELF1	16906	0.196629
FOXM1	3.12821	0.00331635	0.319672	0	3	6	FALSE	TF	48.6667	0	3	0	0.968703	FALSE	0	FOXM1	6432	0.462783
BCOR	4.07692	0	0.245283	0	1	6	FALSE	TF	15	0	1	0	0.954751	FALSE	0	BCOR	0	0
CDC5L	3.6044	0.00118753	0.277439	0	2	6	FALSE	TF	27.5	0	2	0	0.9617	FALSE	0	CDC5L	1666	0.53
SOX13	2.86813	0.0275433	0.348659	0	7	5	FALSE	TF	24.4286	0	7	0	0.972527	FALSE	0	SOX13	33812	0.178844
EPHB2	3.98535	0	0.250919	0	1	7	FALSE	Seed	5	0	1	0	0.956098	FALSE	0	EPHB2	0	0
KLF1	2.98901	0.0122322	0.334559	0	5	6	FALSE	TF	39	0	5	0	0.97075	FALSE	0	KLF1	16956	0.316667
GBP1	3.54579	0.00504377	0.282025	0	3	5	FALSE	Seed	5.33333	0	3	0	0.962562	FALSE	0	GBP1	4106	0.361111
IRF1	2.74725	0.0320596	0.364	0	7	5	FALSE	TF	29.4286	0	7	0	0.974305	FALSE	0	IRF1	44310	0.193392
CEBPG	4.10623	0.00380353	0.243533	0	5	6	FALSE	TF	2.8	0	5	0	0.95432	FALSE	0	CEBPG	3324	0.257143
ATF3	3.30037	0.00635771	0.302997	0	4	6	FALSE	TF	23	0	4	0	0.966171	FALSE	0	ATF3	8670	0.285714
GPT	2.41758	0.253835	0.413636	0	68	5	FALSE	Seed	3.42647	0	68	0	0.979153	FALSE	0	GPT	374466	0.0808824
STAT1	2.97436	0.00471078	0.336207	0	4	6	FALSE	TF	50	0	4	0	0.970965	FALSE	0	STAT1	11142	0.398374
KLF16	2.87912	0.0121557	0.347328	0	5	5	FALSE	TF	43.6	0	5	0	0.972366	FALSE	0	KLF16	23916	0.320301
MAX	3.17949	0.00168192	0.314516	0	2	5	FALSE	TF	54	0	2	0	0.967949	FALSE	0	MAX	3928	0.557895
ZNF423	3.20147	0.000387505	0.312357	0	2	6	FALSE	TF	65.5	0	2	0	0.967626	FALSE	0	ZNF423	1706	0.68617
CREM	3.20147	0.000387505	0.312357	0	2	6	FALSE	TF	65.5	0	2	0	0.967626	FALSE	0	CREM	1706	0.68617
GATA4	3.0989	0.00328946	0.322695	0	3	6	FALSE	TF	45.6667	0	3	0	0.969134	FALSE	0	GATA4	8596	0.417445
PRDM2	3.34432	0.000911856	0.299014	0	2	6	FALSE	TF	41	0	2	0	0.965525	FALSE	0	PRDM2	1336	0.533333
KLF13	3.13553	0.00205649	0.318925	0	3	6	FALSE	TF	50.6667	0	3	0	0.968595	FALSE	0	KLF13	6492	0.486928
USF2	3.20147	0.000387505	0.312357	0	2	6	FALSE	TF	65.5	0	2	0	0.967626	FALSE	0	USF2	1706	0.68617
RELA	3.28205	0.00908546	0.304688	0	2	5	FALSE	TF	42	0	2	0	0.96644	FALSE	0	RELA	10372	0.5
ZNF341	2.99634	0.00698935	0.333741	0	4	6	FALSE	TF	40	0	4	0	0.970642	FALSE	0	ZNF341	16010	0.325
MXI1	3.41392	0	0.292918	0	1	6	FALSE	TF	68	0	1	0	0.964501	FALSE	0	MXI1	0	0
ZBTB26	3.10623	0.00320447	0.321934	0	3	6	FALSE	TF	51	0	3	0	0.969026	FALSE	0	ZBTB26	9242	0.471698
DMAP1	3.09158	0.000788267	0.32346	0.333333	3	6	FALSE	TF	46	0	3	0	0.969242	FALSE	0	DMAP1	1848	0.465986
ZNF71	2.91575	0.00809575	0.342965	0	4	5	FALSE	TF	42.75	0	4	0	0.971827	FALSE	0	ZNF71	13590	0.323643
HMGN3	3.20147	0.000387505	0.312357	0	2	6	FALSE	TF	65.5	0	2	0	0.967626	FALSE	0	HMGN3	1706	0.68617
BCL11B	3.05495	0.00178572	0.327338	0	3	6	FALSE	TF	60	0	3	0	0.96978	FALSE	0	BCL11B	6090	0.522124
ZNF644	3.17949	0.00168192	0.314516	0	2	5	FALSE	TF	54	0	2	0	0.967949	FALSE	0	ZNF644	3928	0.557895
MAZ	2.9011	0.00979667	0.344697	0	5	6	FALSE	TF	44.4	0	5	0	0.972043	FALSE	0	MAZ	22970	0.328788
KDM1A	3.21612	0.00346271	0.310934	0	3	6	FALSE	TF	36.6667	0	3	0	0.96741	FALSE	0	KDM1A	7922	0.387681
ATF1	3.17949	0.00168192	0.314516	0	2	5	FALSE	TF	54	0	2	0	0.967949	FALSE	0	ATF1	3928	0.557895
NFYC	3.17949	0.00087782	0.314516	0	2	6	FALSE	TF	58.5	0	2	0	0.967949	FALSE	0	NFYC	2600	0.592784
MYNN	2.92308	0.00677956	0.342105	0	4	5	FALSE	TF	52	0	4	0	0.971719	FALSE	0	MYNN	18158	0.398438
ARID4B	2.96703	0.0116364	0.337037	0	5	5	FALSE	TF	36.8	0	5	0	0.971073	FALSE	0	ARID4B	21926	0.295868
KDM5A	3.01465	0.0149045	0.331713	0	5	5	FALSE	TF	29.2	0	5	0	0.970373	FALSE	0	KDM5A	20334	0.247368
NRF1	3.10623	0.00380092	0.321934	0	3	6	FALSE	TF	49.6667	0	3	0	0.969026	FALSE	0	NRF1	6666	0.459119
E2F6	3.41392	0	0.292918	0	1	6	FALSE	TF	68	0	1	0	0.964501	FALSE	0	E2F6	0	0
RCOR2	3.33333	0.00101678	0.3	0	2	5	FALSE	TF	41.5	0	2	0	0.965686	FALSE	0	RCOR2	2484	0.54
TRIM22	3.337	0.00823786	0.299671	0	3	6	FALSE	TF	27.6667	0	3	0	0.965632	FALSE	0	TRIM22	8840	0.355556
CTCF	3.01465	0.0108056	0.331713	0	4	6	FALSE	TF	41.5	0	4	0	0.970373	FALSE	0	CTCF	15980	0.352174
ZBTB33	2.93773	0.0106125	0.340399	0	5	6	FALSE	TF	43	0	5	0	0.971504	FALSE	0	ZBTB33	19684	0.330709
MTA1	3.31136	0.00150955	0.301991	0	2	6	FALSE	TF	45	0	2	0	0.966009	FALSE	0	MTA1	4338	0.55
CHD1	3.08425	0.00297617	0.324228	0	3	6	FALSE	TF	45.6667	0	3	0	0.969349	FALSE	0	CHD1	6076	0.409786
BCL11A	2.87179	0.00697047	0.348214	0	4	5	FALSE	TF	55	0	4	0	0.972474	FALSE	0	BCL11A	16568	0.4
PHF8	2.82051	0.018664	0.354545	0	7	5	FALSE	TF	32	0	7	0	0.973228	FALSE	0	PHF8	36704	0.223022
CREB3L1	3.05495	0.00369236	0.327338	0	3	5	FALSE	TF	53	0	3	0	0.96978	FALSE	0	CREB3L1	10286	0.468468
KDM5B	2.82051	0.018664	0.354545	0	7	5	FALSE	TF	32	0	7	0	0.973228	FALSE	0	KDM5B	36704	0.223022
SP2	3.41392	0	0.292918	0	1	6	FALSE	TF	68	0	1	0	0.964501	FALSE	0	SP2	0	0
GLIS1	3.41392	0	0.292918	0	1	6	FALSE	TF	68	0	1	0	0.964501	FALSE	0	GLIS1	0	0
HIC1	3.00366	0.00367973	0.332927	0	3	5	FALSE	TF	57	0	3	0	0.970534	FALSE	0	HIC1	9084	0.474576
PKNOX1	3.36996	0.00589848	0.296739	0	2	6	FALSE	TF	35.5	0	2	0	0.965148	FALSE	0	PKNOX1	6994	0.5
ATF4	3.41392	0	0.292918	0	1	6	FALSE	TF	68	0	1	0	0.964501	FALSE	0	ATF4	0	0
SIN3A	3.05128	0.00764558	0.327731	0	4	6	FALSE	TF	41.25	0	4	0	0.969834	FALSE	0	SIN3A	12220	0.365909
ESRRA	3.11355	0.00492938	0.321176	0	3	5	FALSE	TF	41	0	3	0	0.968918	FALSE	0	ESRRA	8710	0.38835
ELK1	3.31868	0.00101001	0.301325	0	2	5	FALSE	TF	42	0	2	0	0.965902	FALSE	0	ELK1	1678	0.532468
SAP30	2.82051	0.018664	0.354545	0	7	5	FALSE	TF	32	0	7	0	0.973228	FALSE	0	SAP30	36704	0.223022
SREBF2	3.41392	0	0.292918	0	1	6	FALSE	TF	68	0	1	0	0.964501	FALSE	0	SREBF2	0	0
GLIS2	3.05495	0.00178572	0.327338	0	3	6	FALSE	TF	60	0	3	0	0.96978	FALSE	0	GLIS2	6090	0.522124
ZFP2	3.20147	0.000387505	0.312357	0	2	6	FALSE	TF	65.5	0	2	0	0.967626	FALSE	0	ZFP2	1706	0.68617
KLF8	3.0696	0.00477198	0.325776	0	4	5	FALSE	TF	41.75	0	4	0	0.969565	FALSE	0	KLF8	12434	0.377315
SP1	2.95238	0.007673	0.33871	0	4	5	FALSE	TF	46.25	0	4	0	0.971289	FALSE	0	SP1	14614	0.364919
TFDP1	2.60073	0.042372	0.384507	0.0714286	8	4	FALSE	TF	35.5	0	8	0	0.97646	FALSE	0	TFDP1	60074	0.21009
HBA2	3.05861	0.0424624	0.326946	0	21	5	FALSE	Seed	3.19048	0	21	0	0.969726	FALSE	0	HBA2	69090	0.128852
NR4A1	4.05495	0	0.246612	0	1	6	FALSE	TF	21	0	1	0	0.955074	FALSE	0	NR4A1	0	0
IKZF1	4.05495	0	0.246612	0	1	6	FALSE	TF	21	0	1	0	0.955074	FALSE	0	IKZF1	0	0
HBP1	3.14286	0.00335402	0.318182	0	3	6	FALSE	TF	41.3333	0	3	0	0.968487	FALSE	0	HBP1	7624	0.391586
ZBTB40	3.67399	0.00484152	0.272183	0	4	6	FALSE	TF	13	0	4	0	0.960677	FALSE	0	ZBTB40	4720	0.272727
GTF2F1	3.68132	0.000679557	0.271642	0	2	6	FALSE	TF	20.5	0	2	0	0.960569	FALSE	0	GTF2F1	1444	0.527027
KLF11	3.79853	0.00120019	0.263259	0	2	6	FALSE	TF	20.5	0	2	0	0.958845	FALSE	0	KLF11	1212	0.5
ADNP	3.69597	0.000898225	0.270565	0	2	6	FALSE	TF	18.5	0	2	0	0.960353	FALSE	0	ADNP	1222	0.5
E2F5	3.39194	0.000668755	0.294816	0	2	6	FALSE	TF	42	0	2	0	0.964824	FALSE	0	E2F5	2166	0.561644
REST	3.05495	0.00618317	0.327338	0	4	6	FALSE	TF	36	0	4	0	0.96978	FALSE	0	REST	12610	0.307018
ZNF335	3.05495	0.00618317	0.327338	0	4	6	FALSE	TF	36	0	4	0	0.96978	FALSE	0	ZNF335	12610	0.307018
SMARCA5	3.39194	0.000668755	0.294816	0	2	6	FALSE	TF	42	0	2	0	0.964824	FALSE	0	SMARCA5	2166	0.561644
KLF7	3.0989	0.00636079	0.322695	0	4	5	FALSE	TF	37	0	4	0	0.969134	FALSE	0	KLF7	11588	0.339623
EZH2	3.77656	0.00102808	0.264791	0	2	6	FALSE	TF	21.5	0	2	0	0.959168	FALSE	0	EZH2	1608	0.5125
HBB	3.24542	0.0497327	0.308126	0	16	5	FALSE	Seed	3.1875	0	16	0	0.966979	FALSE	0	HBB	72674	0.15625
THRAP3	4.24176	0	0.235751	0	1	6	FALSE	TF	16	0	1	0	0.952327	FALSE	0	THRAP3	0	0
GATA1	4.24176	0	0.235751	0	1	6	FALSE	TF	16	0	1	0	0.952327	FALSE	0	GATA1	0	0
MAFK	3.64103	0.00137085	0.274648	0	2	6	FALSE	TF	28	0	2	0	0.961161	FALSE	0	MAFK	2138	0.54
RFX1	3.81319	0.00114323	0.262248	0	2	6	FALSE	TF	15.5	0	2	0	0.95863	FALSE	0	RFX1	1988	0.517857
SMARCE1	4.24176	0	0.235751	0	1	6	FALSE	TF	16	0	1	0	0.952327	FALSE	0	SMARCE1	0	0
TRIM24	4.24176	0	0.235751	0	1	6	FALSE	TF	16	0	1	0	0.952327	FALSE	0	TRIM24	0	0
HMBOX1	3.6337	0.00256843	0.275202	0	3	6	FALSE	TF	15.6667	0	3	0	0.961269	FALSE	0	HMBOX1	4698	0.376068
DPF2	4.24176	0	0.235751	0	1	6	FALSE	TF	16	0	1	0	0.952327	FALSE	0	DPF2	0	0
HP	3.12454	0.0414621	0.320047	0	20	5	FALSE	Seed	3.1	0	20	0	0.968757	FALSE	0	HP	68030	0.116667
MBD1	3.36996	0.000870842	0.296739	0	2	6	FALSE	TF	41.5	0	2	0	0.965148	FALSE	0	MBD1	2758	0.547297
ZNF7	3.84982	0.000788618	0.259753	0	2	6	FALSE	TF	21	0	2	0	0.958091	FALSE	0	ZNF7	1054	0.526316
ELF3	3.46154	0.000726935	0.288889	0	2	6	FALSE	TF	34.5	0	2	0	0.963801	FALSE	0	ELF3	2110	0.558333
MLX	3.31868	0.00242813	0.301325	0	3	6	FALSE	TF	32.3333	0	3	0	0.965902	FALSE	0	MLX	5232	0.391667
RERE	3.20147	0.00211818	0.312357	0	3	6	FALSE	TF	44	0	3	0	0.967626	FALSE	0	RERE	6652	0.452632
GATAD2A	4.12088	0	0.242667	0	1	6	FALSE	TF	20	0	1	0	0.954105	FALSE	0	GATAD2A	0	0
KLF9	3.57875	0.00423108	0.279427	0	4	6	FALSE	TF	12.75	0	4	0	0.962077	FALSE	0	KLF9	4570	0.273256
HMG20B	4.12088	0	0.242667	0	1	6	FALSE	TF	20	0	1	0	0.954105	FALSE	0	HMG20B	0	0
ZNF197	3.20147	0.00211818	0.312357	0	3	6	FALSE	TF	44	0	3	0	0.967626	FALSE	0	ZNF197	6652	0.452632
SSRP1	3.38462	0.0060535	0.295455	0	3	6	FALSE	TF	27.3333	0	3	0	0.964932	FALSE	0	SSRP1	8304	0.351111
TFE3	3.337	0.00506955	0.299671	0	4	6	FALSE	TF	23.25	0	4	0	0.965632	FALSE	0	TFE3	8440	0.296667
FOSL1	3.20147	0.00211818	0.312357	0	3	6	FALSE	TF	44	0	3	0	0.967626	FALSE	0	FOSL1	6652	0.452632
MXD4	3.35165	0.00280738	0.298361	0	3	6	FALSE	TF	30.3333	0	3	0	0.965417	FALSE	0	MXD4	5784	0.396396
IFNG	4.33333	0	0.230769	0	1	7	FALSE	Seed	3	0	1	0	0.95098	FALSE	0	IFNG	0	0
IL18R1	3.61905	0.00439538	0.276316	0	4	5	FALSE	Seed	3	0	4	0	0.961485	FALSE	0	IL18R1	4246	0.25
ZNF263	3.98168	0.000493141	0.25115	0	2	6	FALSE	TF	9	0	2	0	0.956152	FALSE	0	ZNF263	412	0.5
SUZ12	3.84615	0.00146596	0.26	0	2	6	FALSE	TF	16	0	2	0	0.958145	FALSE	0	SUZ12	1170	0.5
KIF20B	2.96703	0.050805	0.337037	0	18	5	FALSE	Seed	3.27778	0	18	0	0.971073	FALSE	0	KIF20B	51546	0.119883
NFRKB	3.96337	0	0.252311	0	1	6	FALSE	TF	18	0	1	0	0.956421	FALSE	0	NFRKB	0	0
ZBTB11	3.41758	0.00270477	0.292605	0	3	6	FALSE	TF	24.3333	0	3	0	0.964447	FALSE	0	ZBTB11	4090	0.358974
ZNF512	3.96337	0	0.252311	0	1	6	FALSE	TF	18	0	1	0	0.956421	FALSE	0	ZNF512	0	0
ZNF207	3.04762	0.0204075	0.328125	0	4	5	FALSE	TF	36.5	0	4	0	0.969888	FALSE	0	ZNF207	24086	0.314159
KLF6	3.60806	0.00178508	0.277157	0	3	6	FALSE	TF	18	0	3	0	0.961646	FALSE	0	KLF6	2108	0.386364
NFE2L1	3.96337	0	0.252311	0	1	6	FALSE	TF	18	0	1	0	0.956421	FALSE	0	NFE2L1	0	0
DRAP1	3.71062	0.00223575	0.269497	0	2	6	FALSE	TF	20	0	2	0	0.960138	FALSE	0	DRAP1	2306	0.5
ZBTB7A	3.16484	0.00348	0.315972	0	3	6	FALSE	TF	43.3333	0	3	0	0.968164	FALSE	0	ZBTB7A	5736	0.423333
ZNF264	3.96337	0	0.252311	0	1	6	FALSE	TF	18	0	1	0	0.956421	FALSE	0	ZNF264	0	0
KTN1	3.0696	0.0349432	0.325776	0	15	5	FALSE	Seed	3.86667	0	15	0	0.969565	FALSE	0	KTN1	52000	0.168627
ZNF580	3.39194	0.000871964	0.294816	0	2	5	FALSE	TF	39	0	2	0	0.964824	FALSE	0	ZNF580	1960	0.542857
L3MBTL2	4.06593	0	0.245946	0	1	6	FALSE	TF	15	0	1	0	0.954913	FALSE	0	L3MBTL2	0	0
RNF2	4.06593	0	0.245946	0	1	6	FALSE	TF	15	0	1	0	0.954913	FALSE	0	RNF2	0	0
LY96	3.42491	0.00459435	0.291979	0	6	6	FALSE	Seed	3.5	0	6	0	0.96434	FALSE	0	LY96	5342	0.227273
CREB3	3.83883	0.000789496	0.260496	0	2	6	FALSE	TF	17	0	2	0	0.958253	FALSE	0	CREB3	982	0.5
FOXA3	3.5348	0.000705039	0.282902	0	2	6	FALSE	TF	27.5	0	2	0	0.962724	FALSE	0	FOXA3	1496	0.519608
MIS18BP1	2.92308	0.048567	0.342105	0	20	5	FALSE	Seed	3.8	0	20	0	0.971719	FALSE	0	MIS18BP1	63238	0.147368
CUX1	3.71795	0.000977098	0.268966	0	2	6	FALSE	TF	21	0	2	0	0.96003	FALSE	0	CUX1	1672	0.526316
SETDB1	3.91941	0	0.25514	0	1	6	FALSE	TF	20	0	1	0	0.957067	FALSE	0	SETDB1	0	0
ZFP37	3.53114	0.00132289	0.283195	0	2	6	FALSE	TF	30	0	2	0	0.962777	FALSE	0	ZFP37	1966	0.517857
E2F4	3.73993	0.000600452	0.267385	0	2	6	FALSE	TF	17	0	2	0	0.959707	FALSE	0	E2F4	662	0.516129
GATAD2B	3.91941	0	0.25514	0	1	6	FALSE	TF	20	0	1	0	0.957067	FALSE	0	GATAD2B	0	0
MMP9	3.13919	0.0570534	0.318553	0	22	5	FALSE	Seed	2.77273	0	22	0	0.968541	FALSE	0	MMP9	93284	0.118182
RFXANK	3.18315	0.00610476	0.314154	0	3	5	FALSE	TF	37	0	3	0	0.967895	FALSE	0	RFXANK	9582	0.375
ID3	4.13553	0	0.241807	0	1	6	FALSE	TF	22	0	1	0	0.953889	FALSE	0	ID3	0	0
GATAD1	4.13553	0	0.241807	0	1	6	FALSE	TF	22	0	1	0	0.953889	FALSE	0	GATAD1	0	0
CTBP2	4.13553	0	0.241807	0	1	6	FALSE	TF	22	0	1	0	0.953889	FALSE	0	CTBP2	0	0
ZKSCAN1	4.13553	0	0.241807	0	1	6	FALSE	TF	22	0	1	0	0.953889	FALSE	0	ZKSCAN1	0	0
TFAP4	3.36264	0.00130741	0.297386	0	2	6	FALSE	TF	42.5	0	2	0	0.965255	FALSE	0	TFAP4	3198	0.532051
HHEX	4.13553	0	0.241807	0	1	6	FALSE	TF	22	0	1	0	0.953889	FALSE	0	HHEX	0	0
MNDA	3.95604	0.00868876	0.252778	0	4	6	FALSE	Seed	2.75	0	4	0	0.956529	FALSE	0	MNDA	11866	0.25
GATA2	3.87179	0.0015947	0.258278	0	2	6	FALSE	TF	10	0	2	0	0.957768	FALSE	0	GATA2	2870	0.5
ZNF584	4.95238	0	0.201923	0	1	7	FALSE	TF	4	0	1	0	0.941877	FALSE	0	ZNF584	0	0
NLRC4	3.69231	0.00383527	0.270833	0	3	7	FALSE	Seed	4.66667	0	3	0	0.960407	FALSE	0	NLRC4	3528	0.333333
NUF2	3.0293	0.0300835	0.330109	0	14	5	FALSE	Seed	3.71429	0	14	0	0.970157	FALSE	0	NUF2	27960	0.123377
PPARG	2.86081	0.00992608	0.349552	0.238095	7	5	FALSE	Seed	20.2857	0	7	0	0.972635	FALSE	0	PPARG	5988	0.190476
PRDM1	4.02564	0	0.248408	0	1	6	FALSE	TF	14	0	1	0	0.955505	FALSE	0	PRDM1	0	0
PI3	4.63004	0	0.215981	0	1	6	FALSE	Seed	6	0	1	0	0.946617	FALSE	0	PI3	0	0
PIBF1	3.02198	0.0395722	0.330909	0	14	5	FALSE	Seed	4.07143	0	14	0	0.970265	FALSE	0	PIBF1	45566	0.161654
ZNF384	4.01832	0	0.248861	0	1	6	FALSE	TF	14	0	1	0	0.955613	FALSE	0	ZNF384	0	0
MYBL2	4.01832	0	0.248861	0	1	6	FALSE	TF	14	0	1	0	0.955613	FALSE	0	MYBL2	0	0
MBD4	4.01832	0	0.248861	0	1	6	FALSE	TF	14	0	1	0	0.955613	FALSE	0	MBD4	0	0
HNF4G	4.01832	0	0.248861	0	1	6	FALSE	TF	14	0	1	0	0.955613	FALSE	0	HNF4G	0	0
RPL26	2.56777	0.158022	0.389444	0.00170068	49	5	FALSE	Seed	3.30612	0	49	0	0.976945	FALSE	0	RPL26	205560	0.0739796
WFIKKN1	2.49084	0.186117	0.401471	0.0015361	63	5	FALSE	Seed	3.52381	0	63	0	0.978076	FALSE	0	WFIKKN1	293436	0.0862434
ZNF382	3.5348	0.000458732	0.282902	0	2	6	FALSE	TF	10	0	2	0	0.962724	FALSE	0	ZNF382	120	0.529412
ZNF146	3.20879	0.0005204	0.311644	0.666667	3	6	FALSE	TF	39.6667	0	3	0	0.967518	FALSE	0	ZNF146	1784	0.431159
PRPF31	2.92308	0.0941879	0.342105	0	28	5	FALSE	Seed	3.17857	0	28	0	0.971719	FALSE	0	PRPF31	145642	0.103741
ZHX2	3.31136	0.00143004	0.301991	0	2	6	FALSE	TF	45.5	0	2	0	0.966009	FALSE	0	ZHX2	4282	0.549383
ETS1	3.12088	0.00363942	0.320423	0	3	5	FALSE	TF	46.6667	0	3	0	0.968811	FALSE	0	ETS1	9554	0.439103
NR2F2	3.91941	0	0.25514	0	1	6	FALSE	TF	28	0	1	0	0.957067	FALSE	0	NR2F2	0	0
ARNT	3.55311	0.00125996	0.281443	0	2	6	FALSE	TF	34	0	2	0	0.962454	FALSE	0	ARNT	2262	0.55
FOXK2	3.91941	0	0.25514	0	1	6	FALSE	TF	28	0	1	0	0.957067	FALSE	0	FOXK2	0	0
SIX5	3.91941	0	0.25514	0	1	6	FALSE	TF	28	0	1	0	0.957067	FALSE	0	SIX5	0	0
HCFC1	3.31136	0.00143004	0.301991	0	2	6	FALSE	TF	45.5	0	2	0	0.966009	FALSE	0	HCFC1	4282	0.549383
TAF7	3.55311	0.00125996	0.281443	0	2	6	FALSE	TF	34	0	2	0	0.962454	FALSE	0	TAF7	2262	0.55
SIN3B	3.91941	0	0.25514	0	1	6	FALSE	TF	28	0	1	0	0.957067	FALSE	0	SIN3B	0	0
GMEB2	3.91941	0	0.25514	0	1	6	FALSE	TF	28	0	1	0	0.957067	FALSE	0	GMEB2	0	0
THAP1	3.91941	0	0.25514	0	1	6	FALSE	TF	28	0	1	0	0.957067	FALSE	0	THAP1	0	0
TARDBP	3.91941	0	0.25514	0	1	6	FALSE	TF	28	0	1	0	0.957067	FALSE	0	TARDBP	0	0
TSHZ1	3.38095	0.00168898	0.295775	0	2	5	FALSE	TF	38.5	0	2	0	0.964986	FALSE	0	TSHZ1	3488	0.535714
GLI4	3.55311	0.00125996	0.281443	0	2	6	FALSE	TF	34	0	2	0	0.962454	FALSE	0	GLI4	2262	0.55
MBD2	3.91941	0	0.25514	0	1	6	FALSE	TF	28	0	1	0	0.957067	FALSE	0	MBD2	0	0
RGS1	3.31136	0.0485807	0.301991	0	16	5	FALSE	Seed	2.875	0	16	0	0.966009	FALSE	0	RGS1	57590	0.144231
POU2F2	4.30769	0	0.232143	0	1	6	FALSE	TF	16	0	1	0	0.951357	FALSE	0	POU2F2	0	0
MYB	4.30769	0	0.232143	0	1	6	FALSE	TF	16	0	1	0	0.951357	FALSE	0	MYB	0	0
KAT2A	4.30769	0	0.232143	0	1	6	FALSE	TF	16	0	1	0	0.951357	FALSE	0	KAT2A	0	0
TCF7	4.30769	0	0.232143	0	1	6	FALSE	TF	16	0	1	0	0.951357	FALSE	0	TCF7	0	0
CEBPZ	4.30769	0	0.232143	0	1	6	FALSE	TF	16	0	1	0	0.951357	FALSE	0	CEBPZ	0	0
RGS2	3.04029	0.047648	0.328916	0	13	5	FALSE	Seed	3.76923	0	13	0	0.969996	FALSE	0	RGS2	37072	0.131868
NCOA1	4.03663	0	0.247731	0	1	6	FALSE	TF	13	0	1	0	0.955344	FALSE	0	NCOA1	0	0
TEAD3	4.03663	0	0.247731	0	1	6	FALSE	TF	13	0	1	0	0.955344	FALSE	0	TEAD3	0	0
HES1	4.03663	0	0.247731	0	1	6	FALSE	TF	13	0	1	0	0.955344	FALSE	0	HES1	0	0
ZNF641	3.5641	0	0.280576	0	1	6	FALSE	TF	49	0	1	0	0.962293	FALSE	0	ZNF641	0	0
ZBTB17	3.26007	0.0005204	0.306742	0	2	6	FALSE	TF	56	0	2	0	0.966764	FALSE	0	ZBTB17	1784	0.625
KLF4	3.5641	0	0.280576	0	1	6	FALSE	TF	49	0	1	0	0.962293	FALSE	0	KLF4	0	0
DEK	3.5641	0	0.280576	0	1	6	FALSE	TF	49	0	1	0	0.962293	FALSE	0	DEK	0	0
INSM2	3.5641	0	0.280576	0	1	6	FALSE	TF	49	0	1	0	0.962293	FALSE	0	INSM2	0	0
ZNF366	3.5641	0	0.280576	0	1	6	FALSE	TF	49	0	1	0	0.962293	FALSE	0	ZNF366	0	0
CCNT2	3.5641	0	0.280576	0	1	6	FALSE	TF	49	0	1	0	0.962293	FALSE	0	CCNT2	0	0
PML	3.5641	0	0.280576	0	1	6	FALSE	TF	49	0	1	0	0.962293	FALSE	0	PML	0	0
TGIF2	3.26007	0.0005204	0.306742	0	2	6	FALSE	TF	56	0	2	0	0.966764	FALSE	0	TGIF2	1784	0.625
ZNF76	3.5641	0	0.280576	0	1	6	FALSE	TF	49	0	1	0	0.962293	FALSE	0	ZNF76	0	0
RPS24	2.7326	0.142744	0.365952	0	40	5	FALSE	Seed	2.975	0	40	0	0.974521	FALSE	0	RPS24	183020	0.0858696
RXRB	3.72894	0	0.268173	0	1	6	FALSE	TF	40	0	1	0	0.959869	FALSE	0	RXRB	0	0
IRF2	3.72894	0	0.268173	0	1	6	FALSE	TF	40	0	1	0	0.959869	FALSE	0	IRF2	0	0
MYC	3.72894	0	0.268173	0	1	6	FALSE	TF	40	0	1	0	0.959869	FALSE	0	MYC	0	0
ETV6	3.72894	0	0.268173	0	1	6	FALSE	TF	40	0	1	0	0.959869	FALSE	0	ETV6	0	0
MIXL1	3.72894	0	0.268173	0	1	6	FALSE	TF	40	0	1	0	0.959869	FALSE	0	MIXL1	0	0
ZNF639	3.72894	0	0.268173	0	1	6	FALSE	TF	40	0	1	0	0.959869	FALSE	0	ZNF639	0	0
BACH1	3.72894	0	0.268173	0	1	6	FALSE	TF	40	0	1	0	0.959869	FALSE	0	BACH1	0	0
ZNF501	3.72894	0	0.268173	0	1	6	FALSE	TF	40	0	1	0	0.959869	FALSE	0	ZNF501	0	0
TRIM28	3.72894	0	0.268173	0	1	6	FALSE	TF	40	0	1	0	0.959869	FALSE	0	TRIM28	0	0
S100A12	4.41758	0.00138059	0.226368	0	3	6	FALSE	Seed	5	0	3	0	0.949741	FALSE	0	S100A12	1248	0.5
S100A8	4.10989	0.00172163	0.243316	0	3	5	FALSE	Seed	4.33333	0	3	0	0.954266	FALSE	0	S100A8	1788	0.416667
S100A9	4.57875	0.000322262	0.2184	0	2	6	FALSE	Seed	5.5	0	2	0	0.947371	FALSE	0	S100A9	396	0.642857
SAMD9	3.60806	0.000356581	0.277157	0	2	5	FALSE	Seed	5.5	0	2	0	0.961646	FALSE	0	SAMD9	586	0.5625
SMC4	2.90476	0.0371401	0.344262	0	16	5	FALSE	Seed	4.1875	0	16	0	0.971989	FALSE	0	SMC4	46434	0.159375
DNMT1	3.9011	0	0.256338	0	1	6	FALSE	TF	16	0	1	0	0.957337	FALSE	0	DNMT1	0	0
YY1	3.48718	0	0.286765	0	1	6	FALSE	TF	63	0	1	0	0.963424	FALSE	0	YY1	0	0
EGR2	3.48718	0	0.286765	0	1	6	FALSE	TF	63	0	1	0	0.963424	FALSE	0	EGR2	0	0
ZNF610	3.48718	0	0.286765	0	1	6	FALSE	TF	63	0	1	0	0.963424	FALSE	0	ZNF610	0	0

## Sheet: Drug-hubgene(图7)
node_name	AverageShortestPathLength	BetweennessCentrality	ClosenessCentrality	ClusteringCoefficient	Degree	degree.layout	Eccentricity	IsSingleNode	NeighborhoodConnectivity	NumberOfDirectedEdges	NumberOfUndirectedEdges	PartnerOfMultiEdgedNodePairs	Radiality	selected	SelfLoops	shared name	Stress	TopologicalCoefficient	type
PPARG	1.37576	0.981375	0.726872	0	138	138	5	FALSE	1.02174	0	138	0	0.997277	FALSE	0	PPARG	26556	0.00724638	GENE
HBB	1.03448	0.997537	0.966667	0	28	28	2	FALSE	1.03571	0	28	0	0.998768	FALSE	0	HBB	810	0.0357143	GENE
ANXA1	1.80556	0.759524	0.553846	0	21	21	3	FALSE	1.14286	0	21	0	0.96164	FALSE	0	ANXA1	2040	0.142857	GENE
IFNG	2.02778	0.635714	0.493151	0	17	17	3	FALSE	1.17647	0	17	0	0.951058	FALSE	0	IFNG	1868	0.176471	GENE
MMP9	2.86667	0.226829	0.348837	0	15	15	5	FALSE	1.13333	0	15	0	0.986473	FALSE	0	MMP9	6138	0.0666667	GENE
CD274	1	1	1	0	11	11	1	FALSE	1	0	11	0	1	FALSE	0	CD274	110	0	GENE
MMP8	4.72121	0.059867	0.21181	0	6	6	7	FALSE	1.16667	0	6	0	0.973035	FALSE	0	MMP8	1620	0.166667	GENE
S100A12	3.24242	0.0480414	0.308411	0	5	5	7	FALSE	1.4	0	5	0	0.983751	FALSE	0	S100A12	1300	0.2	GENE
EPHB2	1	1	1	0	3	3	1	FALSE	1	0	3	0	1	FALSE	0	EPHB2	6	0	GENE
METHOTREXATE	2.29697	0.0708795	0.435356	0	3	3	6	FALSE	48	0	3	0	0.990602	FALSE	0	METHOTREXATE	1918	0.333333	DRUG
S100A9	1	1	1	0	2	2	1	FALSE	1	0	2	0	1	FALSE	0	S100A9	2	0	GENE
HP	1	1	1	0	2	2	1	FALSE	1	0	2	0	1	FALSE	0	HP	2	0	GENE
CELECOXIB	2.11515	0.223503	0.472779	0	2	2	4	FALSE	76.5	0	2	0	0.991919	FALSE	0	CELECOXIB	6048	0.5	DRUG
GPT	1	1	1	0	2	2	1	FALSE	1	0	2	0	1	FALSE	0	GPT	2	0	GENE
CGS-27023A	3.78788	0.07051	0.264	0	2	2	6	FALSE	10.5	0	2	0	0.979798	FALSE	0	CGS-27023A	1908	0.5	DRUG
PREDNISONE	1.94444	0.150794	0.514286	0	2	2	2	FALSE	19	0	2	0	0.955026	FALSE	0	PREDNISONE	570	0.529412	DRUG
TRASTUZUMAB	1.94444	0.150794	0.514286	0	2	2	2	FALSE	19	0	2	0	0.955026	FALSE	0	TRASTUZUMAB	570	0.529412	DRUG
METHYLPREDNISOLONE	1.94444	0.150794	0.514286	0	2	2	2	FALSE	19	0	2	0	0.955026	FALSE	0	METHYLPREDNISOLONE	570	0.529412	DRUG
EFAPROXIRAL	1.93103	0.0689655	0.517857	0	2	2	2	FALSE	14.5	0	2	0	0.966749	FALSE	0	EFAPROXIRAL	56	0.5	DRUG
AMITRIPTYLINE	3	0	0.333333	0	1	1	4	FALSE	17	0	1	0	0.904762	FALSE	0	AMITRIPTYLINE	0	0	DRUG
THROMBIN	3	0	0.333333	0	1	1	4	FALSE	17	0	1	0	0.904762	FALSE	0	THROMBIN	0	0	DRUG
MELPHALAN	3	0	0.333333	0	1	1	4	FALSE	17	0	1	0	0.904762	FALSE	0	MELPHALAN	0	0	DRUG
CYCLOPHOSPHAMIDE	3	0	0.333333	0	1	1	4	FALSE	17	0	1	0	0.904762	FALSE	0	CYCLOPHOSPHAMIDE	0	0	DRUG
AMIKACIN	3	0	0.333333	0	1	1	4	FALSE	17	0	1	0	0.904762	FALSE	0	AMIKACIN	0	0	DRUG
BLEOMYCIN	3	0	0.333333	0	1	1	4	FALSE	17	0	1	0	0.904762	FALSE	0	BLEOMYCIN	0	0	DRUG
SURAMIN	3	0	0.333333	0	1	1	4	FALSE	17	0	1	0	0.904762	FALSE	0	SURAMIN	0	0	DRUG
PEFLOXACIN	3	0	0.333333	0	1	1	4	FALSE	17	0	1	0	0.904762	FALSE	0	PEFLOXACIN	0	0	DRUG
THEOPHYLLINE	3	0	0.333333	0	1	1	4	FALSE	17	0	1	0	0.904762	FALSE	0	THEOPHYLLINE	0	0	DRUG
IBUPROFEN	3	0	0.333333	0	1	1	4	FALSE	17	0	1	0	0.904762	FALSE	0	IBUPROFEN	0	0	DRUG
CISPLATIN	3	0	0.333333	0	1	1	4	FALSE	17	0	1	0	0.904762	FALSE	0	CISPLATIN	0	0	DRUG
MELATONIN	3	0	0.333333	0	1	1	4	FALSE	17	0	1	0	0.904762	FALSE	0	MELATONIN	0	0	DRUG
EMAPALUMAB	3	0	0.333333	0	1	1	4	FALSE	17	0	1	0	0.904762	FALSE	0	EMAPALUMAB	0	0	DRUG
FONTOLIZUMAB	3	0	0.333333	0	1	1	4	FALSE	17	0	1	0	0.904762	FALSE	0	FONTOLIZUMAB	0	0	DRUG
SLPI	1	0	1	0	1	1	1	FALSE	1	0	1	0	1	FALSE	0	SLPI	0	0	GENE
HEPARIN	1	0	1	0	1	1	1	FALSE	1	0	1	0	1	FALSE	0	HEPARIN	0	0	DRUG
LODAPOLIMAB	1.90909	0	0.52381	0	1	1	2	FALSE	11	0	1	0	0.917355	FALSE	0	LODAPOLIMAB	0	0	DRUG
ENVAFOLIMAB	1.90909	0	0.52381	0	1	1	2	FALSE	11	0	1	0	0.917355	FALSE	0	ENVAFOLIMAB	0	0	DRUG
NIVOLUMAB	1.90909	0	0.52381	0	1	1	2	FALSE	11	0	1	0	0.917355	FALSE	0	NIVOLUMAB	0	0	DRUG
PEMBROLIZUMAB	1.90909	0	0.52381	0	1	1	2	FALSE	11	0	1	0	0.917355	FALSE	0	PEMBROLIZUMAB	0	0	DRUG
CX-072	1.90909	0	0.52381	0	1	1	2	FALSE	11	0	1	0	0.917355	FALSE	0	CX-072	0	0	DRUG
PIDILIZUMAB	1.90909	0	0.52381	0	1	1	2	FALSE	11	0	1	0	0.917355	FALSE	0	PIDILIZUMAB	0	0	DRUG
M-7824	1.90909	0	0.52381	0	1	1	2	FALSE	11	0	1	0	0.917355	FALSE	0	M-7824	0	0	DRUG
AVELUMAB	1.90909	0	0.52381	0	1	1	2	FALSE	11	0	1	0	0.917355	FALSE	0	AVELUMAB	0	0	DRUG
BMS-936559	1.90909	0	0.52381	0	1	1	2	FALSE	11	0	1	0	0.917355	FALSE	0	BMS-936559	0	0	DRUG
DURVALUMAB	1.90909	0	0.52381	0	1	1	2	FALSE	11	0	1	0	0.917355	FALSE	0	DURVALUMAB	0	0	DRUG
ATEZOLIZUMAB	1.90909	0	0.52381	0	1	1	2	FALSE	11	0	1	0	0.917355	FALSE	0	ATEZOLIZUMAB	0	0	DRUG
RGS2	1	0	1	0	1	1	1	FALSE	1	0	1	0	1	FALSE	0	RGS2	0	0	GENE
HALOPERIDOL	1	0	1	0	1	1	1	FALSE	1	0	1	0	1	FALSE	0	HALOPERIDOL	0	0	DRUG
MK-8353	1.66667	0	0.6	0	1	1	2	FALSE	3	0	1	0	0.777778	FALSE	0	MK-8353	0	0	DRUG
ULIXERTINIB	1.66667	0	0.6	0	1	1	2	FALSE	3	0	1	0	0.777778	FALSE	0	ULIXERTINIB	0	0	DRUG
VANDETANIB	1.66667	0	0.6	0	1	1	2	FALSE	3	0	1	0	0.777778	FALSE	0	VANDETANIB	0	0	DRUG
BCL2A1	1	0	1	0	1	1	1	FALSE	1	0	1	0	1	FALSE	0	BCL2A1	0	0	GENE
OBATOCLAX MESYLATE	1	0	1	0	1	1	1	FALSE	1	0	1	0	1	FALSE	0	OBATOCLAX MESYLATE	0	0	DRUG
PAQUINIMOD	1.5	0	0.666667	0	1	1	2	FALSE	2	0	1	0	0.75	FALSE	0	PAQUINIMOD	0	0	DRUG
TASQUINIMOD	1.5	0	0.666667	0	1	1	2	FALSE	2	0	1	0	0.75	FALSE	0	TASQUINIMOD	0	0	DRUG
GZMA	1	0	1	0	1	1	1	FALSE	1	0	1	0	1	FALSE	0	GZMA	0	0	GENE
CYCLOSPORINE	1	0	1	0	1	1	1	FALSE	1	0	1	0	1	FALSE	0	CYCLOSPORINE	0	0	DRUG
2-PHENYLPHENOL	2.3697	0	0.421995	0	1	1	6	FALSE	138	0	1	0	0.990075	FALSE	0	2-PHENYLPHENOL	0	0	DRUG
CHEMBL2178583	2.3697	0	0.421995	0	1	1	6	FALSE	138	0	1	0	0.990075	FALSE	0	CHEMBL2178583	0	0	DRUG
ALDICARB	2.3697	0	0.421995	0	1	1	6	FALSE	138	0	1	0	0.990075	FALSE	0	ALDICARB	0	0	DRUG
CHEMBL2057864	2.3697	0	0.421995	0	1	1	6	FALSE	138	0	1	0	0.990075	FALSE	0	CHEMBL2057864	0	0	DRUG
CHEMBL2208195	2.3697	0	0.421995	0	1	1	6	FALSE	138	0	1	0	0.990075	FALSE	0	CHEMBL2208195	0	0	DRUG
9,10-PHENANTHRENEQUINONE	2.3697	0	0.421995	0	1	1	6	FALSE	138	0	1	0	0.990075	FALSE	0	9,10-PHENANTHRENEQUINONE	0	0	DRUG
CHEMBL166112	2.3697	0	0.421995	0	1	1	6	FALSE	138	0	1	0	0.990075	FALSE	0	CHEMBL166112	0	0	DRUG
AMORFRUTIN A	2.3697	0	0.421995	0	1	1	6	FALSE	138	0	1	0	0.990075	FALSE	0	AMORFRUTIN A	0	0	DRUG
CHEMBL599165	2.3697	0	0.421995	0	1	1	6	FALSE	138	0	1	0	0.990075	FALSE	0	CHEMBL599165	0	0	DRUG
NALED	2.3697	0	0.421995	0	1	1	6	FALSE	138	0	1	0	0.990075	FALSE	0	NALED	0	0	DRUG
SHINPTEROCARPIN	2.3697	0	0.421995	0	1	1	6	FALSE	138	0	1	0	0.990075	FALSE	0	SHINPTEROCARPIN	0	0	DRUG
FLUOXASTROBIN	2.3697	0	0.421995	0	1	1	6	FALSE	138	0	1	0	0.990075	FALSE	0	FLUOXASTROBIN	0	0	DRUG
FLUDIOXONIL	2.3697	0	0.421995	0	1	1	6	FALSE	138	0	1	0	0.990075	FALSE	0	FLUDIOXONIL	0	0	DRUG
APIGENIN	2.3697	0	0.421995	0	1	1	6	FALSE	138	0	1	0	0.990075	FALSE	0	APIGENIN	0	0	DRUG
PROSTAGLANDIN D2	2.3697	0	0.421995	0	1	1	6	FALSE	138	0	1	0	0.990075	FALSE	0	PROSTAGLANDIN D2	0	0	DRUG
PHENAMIPHOS	2.3697	0	0.421995	0	1	1	6	FALSE	138	0	1	0	0.990075	FALSE	0	PHENAMIPHOS	0	0	DRUG
FLUORODIFEN	2.3697	0	0.421995	0	1	1	6	FALSE	138	0	1	0	0.990075	FALSE	0	FLUORODIFEN	0	0	DRUG
GW7647	2.3697	0	0.421995	0	1	1	6	FALSE	138	0	1	0	0.990075	FALSE	0	GW7647	0	0	DRUG
CHEMBL1834951	2.3697	0	0.421995	0	1	1	6	FALSE	138	0	1	0	0.990075	FALSE	0	CHEMBL1834951	0	0	DRUG
SPIRONOLACTONE	2.3697	0	0.421995	0	1	1	6	FALSE	138	0	1	0	0.990075	FALSE	0	SPIRONOLACTONE	0	0	DRUG
SEIMATOPOLIDE A	2.3697	0	0.421995	0	1	1	6	FALSE	138	0	1	0	0.990075	FALSE	0	SEIMATOPOLIDE A	0	0	DRUG
HESPERETIN	2.3697	0	0.421995	0	1	1	6	FALSE	138	0	1	0	0.990075	FALSE	0	HESPERETIN	0	0	DRUG
CHEMBL2208197	2.3697	0	0.421995	0	1	1	6	FALSE	138	0	1	0	0.990075	FALSE	0	CHEMBL2208197	0	0	DRUG
ESTRADIOL	2.3697	0	0.421995	0	1	1	6	FALSE	138	0	1	0	0.990075	FALSE	0	ESTRADIOL	0	0	DRUG
MYCOPHENOLIC ACID	2.3697	0	0.421995	0	1	1	6	FALSE	138	0	1	0	0.990075	FALSE	0	MYCOPHENOLIC ACID	0	0	DRUG
LEVOTHYROXINE	2.3697	0	0.421995	0	1	1	6	FALSE	138	0	1	0	0.990075	FALSE	0	LEVOTHYROXINE	0	0	DRUG
DICHLOROPHEN	2.3697	0	0.421995	0	1	1	6	FALSE	138	0	1	0	0.990075	FALSE	0	DICHLOROPHEN	0	0	DRUG
CHEMBL312032	2.3697	0	0.421995	0	1	1	6	FALSE	138	0	1	0	0.990075	FALSE	0	CHEMBL312032	0	0	DRUG
TRIFLOXYSTROBIN	2.3697	0	0.421995	0	1	1	6	FALSE	138	0	1	0	0.990075	FALSE	0	TRIFLOXYSTROBIN	0	0	DRUG
KEPONE	2.3697	0	0.421995	0	1	1	6	FALSE	138	0	1	0	0.990075	FALSE	0	KEPONE	0	0	DRUG
KANZONOL X	2.3697	0	0.421995	0	1	1	6	FALSE	138	0	1	0	0.990075	FALSE	0	KANZONOL X	0	0	DRUG
KANZONOL W	2.3697	0	0.421995	0	1	1	6	FALSE	138	0	1	0	0.990075	FALSE	0	KANZONOL W	0	0	DRUG
PHENOLPHTHALEIN	2.3697	0	0.421995	0	1	1	6	FALSE	138	0	1	0	0.990075	FALSE	0	PHENOLPHTHALEIN	0	0	DRUG
ABIETIC ACID	2.3697	0	0.421995	0	1	1	6	FALSE	138	0	1	0	0.990075	FALSE	0	ABIETIC ACID	0	0	DRUG
SHINFLAVANONE	2.3697	0	0.421995	0	1	1	6	FALSE	138	0	1	0	0.990075	FALSE	0	SHINFLAVANONE	0	0	DRUG
ASPIRIN	2.3697	0	0.421995	0	1	1	6	FALSE	138	0	1	0	0.990075	FALSE	0	ASPIRIN	0	0	DRUG
OLANZAPINE	2.3697	0	0.421995	0	1	1	6	FALSE	138	0	1	0	0.990075	FALSE	0	OLANZAPINE	0	0	DRUG
ENOXOLONE	2.3697	0	0.421995	0	1	1	6	FALSE	138	0	1	0	0.990075	FALSE	0	ENOXOLONE	0	0	DRUG
LICOFLAVANONE A	2.3697	0	0.421995	0	1	1	6	FALSE	138	0	1	0	0.990075	FALSE	0	LICOFLAVANONE A	0	0	DRUG
METHYLTHIONINIUM CHLORIDE	2.3697	0	0.421995	0	1	1	6	FALSE	138	0	1	0	0.990075	FALSE	0	METHYLTHIONINIUM CHLORIDE	0	0	DRUG
ZOLEDRONIC ACID	2.3697	0	0.421995	0	1	1	6	FALSE	138	0	1	0	0.990075	FALSE	0	ZOLEDRONIC ACID	0	0	DRUG
GENTIAN VIOLET	2.3697	0	0.421995	0	1	1	6	FALSE	138	0	1	0	0.990075	FALSE	0	GENTIAN VIOLET	0	0	DRUG
TECNAZENE	2.3697	0	0.421995	0	1	1	6	FALSE	138	0	1	0	0.990075	FALSE	0	TECNAZENE	0	0	DRUG
PHENOTHIAZINE	2.3697	0	0.421995	0	1	1	6	FALSE	138	0	1	0	0.990075	FALSE	0	PHENOTHIAZINE	0	0	DRUG
BENSULIDE	2.3697	0	0.421995	0	1	1	6	FALSE	138	0	1	0	0.990075	FALSE	0	BENSULIDE	0	0	DRUG
PROPYLPARABEN	2.3697	0	0.421995	0	1	1	6	FALSE	138	0	1	0	0.990075	FALSE	0	PROPYLPARABEN	0	0	DRUG
THIAZOLIDINEDIONE	2.3697	0	0.421995	0	1	1	6	FALSE	138	0	1	0	0.990075	FALSE	0	THIAZOLIDINEDIONE	0	0	DRUG
CHEMBL184450	2.3697	0	0.421995	0	1	1	6	FALSE	138	0	1	0	0.990075	FALSE	0	CHEMBL184450	0	0	DRUG
PATULIN	2.3697	0	0.421995	0	1	1	6	FALSE	138	0	1	0	0.990075	FALSE	0	PATULIN	0	0	DRUG
GW501516	2.3697	0	0.421995	0	1	1	6	FALSE	138	0	1	0	0.990075	FALSE	0	GW501516	0	0	DRUG
METHOXYCHLOR	2.3697	0	0.421995	0	1	1	6	FALSE	138	0	1	0	0.990075	FALSE	0	METHOXYCHLOR	0	0	DRUG
3R14S-OCHRATOXIN A	2.3697	0	0.421995	0	1	1	6	FALSE	138	0	1	0	0.990075	FALSE	0	3R14S-OCHRATOXIN A	0	0	DRUG
DIMETHENAMID	2.3697	0	0.421995	0	1	1	6	FALSE	138	0	1	0	0.990075	FALSE	0	DIMETHENAMID	0	0	DRUG
FENOFIBRIC ACID	2.3697	0	0.421995	0	1	1	6	FALSE	138	0	1	0	0.990075	FALSE	0	FENOFIBRIC ACID	0	0	DRUG
GLABROL	2.3697	0	0.421995	0	1	1	6	FALSE	138	0	1	0	0.990075	FALSE	0	GLABROL	0	0	DRUG
CHEMBL2178596	2.3697	0	0.421995	0	1	1	6	FALSE	138	0	1	0	0.990075	FALSE	0	CHEMBL2178596	0	0	DRUG
ROTENONE	2.3697	0	0.421995	0	1	1	6	FALSE	138	0	1	0	0.990075	FALSE	0	ROTENONE	0	0	DRUG
GLABRONE	2.3697	0	0.421995	0	1	1	6	FALSE	138	0	1	0	0.990075	FALSE	0	GLABRONE	0	0	DRUG
GLYBURIDE	2.3697	0	0.421995	0	1	1	6	FALSE	138	0	1	0	0.990075	FALSE	0	GLYBURIDE	0	0	DRUG
GANCAONIN L	2.3697	0	0.421995	0	1	1	6	FALSE	138	0	1	0	0.990075	FALSE	0	GANCAONIN L	0	0	DRUG
METAGLIDASEN	2.3697	0	0.421995	0	1	1	6	FALSE	138	0	1	0	0.990075	FALSE	0	METAGLIDASEN	0	0	DRUG
PROPYLPYRAZOLETRIOL	2.3697	0	0.421995	0	1	1	6	FALSE	138	0	1	0	0.990075	FALSE	0	PROPYLPYRAZOLETRIOL	0	0	DRUG
CHLORFENAPYR	2.3697	0	0.421995	0	1	1	6	FALSE	138	0	1	0	0.990075	FALSE	0	CHLORFENAPYR	0	0	DRUG
ECHINATIN	2.3697	0	0.421995	0	1	1	6	FALSE	138	0	1	0	0.990075	FALSE	0	ECHINATIN	0	0	DRUG
ELATOSIDE D	2.3697	0	0.421995	0	1	1	6	FALSE	138	0	1	0	0.990075	FALSE	0	ELATOSIDE D	0	0	DRUG
ISOSILYBIN A	2.3697	0	0.421995	0	1	1	6	FALSE	138	0	1	0	0.990075	FALSE	0	ISOSILYBIN A	0	0	DRUG
TREPROSTINIL	2.3697	0	0.421995	0	1	1	6	FALSE	138	0	1	0	0.990075	FALSE	0	TREPROSTINIL	0	0	DRUG
CHEMBL202243	2.3697	0	0.421995	0	1	1	6	FALSE	138	0	1	0	0.990075	FALSE	0	CHEMBL202243	0	0	DRUG
PROCHLORAZ	2.3697	0	0.421995	0	1	1	6	FALSE	138	0	1	0	0.990075	FALSE	0	PROCHLORAZ	0	0	DRUG
PSAMMAPLIN A	2.3697	0	0.421995	0	1	1	6	FALSE	138	0	1	0	0.990075	FALSE	0	PSAMMAPLIN A	0	0	DRUG
CHEMBL2178586	2.3697	0	0.421995	0	1	1	6	FALSE	138	0	1	0	0.990075	FALSE	0	CHEMBL2178586	0	0	DRUG
GLITAZONE	2.3697	0	0.421995	0	1	1	6	FALSE	138	0	1	0	0.990075	FALSE	0	GLITAZONE	0	0	DRUG
IPRODIONE	2.3697	0	0.421995	0	1	1	6	FALSE	138	0	1	0	0.990075	FALSE	0	IPRODIONE	0	0	DRUG
RALOXIFENE HYDROCHLORIDE	2.3697	0	0.421995	0	1	1	6	FALSE	138	0	1	0	0.990075	FALSE	0	RALOXIFENE HYDROCHLORIDE	0	0	DRUG
CHEMBL1833984	2.3697	0	0.421995	0	1	1	6	FALSE	138	0	1	0	0.990075	FALSE	0	CHEMBL1833984	0	0	DRUG
CHEMBL2208196	2.3697	0	0.421995	0	1	1	6	FALSE	138	0	1	0	0.990075	FALSE	0	CHEMBL2208196	0	0	DRUG
TETRADECYLTHIOACETIC ACID	2.3697	0	0.421995	0	1	1	6	FALSE	138	0	1	0	0.990075	FALSE	0	TETRADECYLTHIOACETIC ACID	0	0	DRUG
MITOGLITAZONE	2.3697	0	0.421995	0	1	1	6	FALSE	138	0	1	0	0.990075	FALSE	0	MITOGLITAZONE	0	0	DRUG
OXEGLITAZAR	2.3697	0	0.421995	0	1	1	6	FALSE	138	0	1	0	0.990075	FALSE	0	OXEGLITAZAR	0	0	DRUG
E319	2.3697	0	0.421995	0	1	1	6	FALSE	138	0	1	0	0.990075	FALSE	0	E319	0	0	DRUG
BENZBROMARONE	2.3697	0	0.421995	0	1	1	6	FALSE	138	0	1	0	0.990075	FALSE	0	BENZBROMARONE	0	0	DRUG
LOBEGLITAZONE	2.3697	0	0.421995	0	1	1	6	FALSE	138	0	1	0	0.990075	FALSE	0	LOBEGLITAZONE	0	0	DRUG
CHEMBL410478	2.3697	0	0.421995	0	1	1	6	FALSE	138	0	1	0	0.990075	FALSE	0	CHEMBL410478	0	0	DRUG
NAVEGLITAZAR	2.3697	0	0.421995	0	1	1	6	FALSE	138	0	1	0	0.990075	FALSE	0	NAVEGLITAZAR	0	0	DRUG
DB959	2.3697	0	0.421995	0	1	1	6	FALSE	138	0	1	0	0.990075	FALSE	0	DB959	0	0	DRUG
CHEMBL434063	2.3697	0	0.421995	0	1	1	6	FALSE	138	0	1	0	0.990075	FALSE	0	CHEMBL434063	0	0	DRUG
SULFASALAZINE	2.3697	0	0.421995	0	1	1	6	FALSE	138	0	1	0	0.990075	FALSE	0	SULFASALAZINE	0	0	DRUG
MURAGLITAZAR	2.3697	0	0.421995	0	1	1	6	FALSE	138	0	1	0	0.990075	FALSE	0	MURAGLITAZAR	0	0	DRUG
OMS405	2.3697	0	0.421995	0	1	1	6	FALSE	138	0	1	0	0.990075	FALSE	0	OMS405	0	0	DRUG
RESVERATROL	2.3697	0	0.421995	0	1	1	6	FALSE	138	0	1	0	0.990075	FALSE	0	RESVERATROL	0	0	DRUG
ROSIGLITAZONE MALEATE	2.3697	0	0.421995	0	1	1	6	FALSE	138	0	1	0	0.990075	FALSE	0	ROSIGLITAZONE MALEATE	0	0	DRUG
EFATUTAZONE	2.3697	0	0.421995	0	1	1	6	FALSE	138	0	1	0	0.990075	FALSE	0	EFATUTAZONE	0	0	DRUG
OLSALAZINE SODIUM	2.3697	0	0.421995	0	1	1	6	FALSE	138	0	1	0	0.990075	FALSE	0	OLSALAZINE SODIUM	0	0	DRUG
BARDOXOLONE	2.3697	0	0.421995	0	1	1	6	FALSE	138	0	1	0	0.990075	FALSE	0	BARDOXOLONE	0	0	DRUG
ALEGLITAZAR	2.3697	0	0.421995	0	1	1	6	FALSE	138	0	1	0	0.990075	FALSE	0	ALEGLITAZAR	0	0	DRUG
BEXAROTENE	2.3697	0	0.421995	0	1	1	6	FALSE	138	0	1	0	0.990075	FALSE	0	BEXAROTENE	0	0	DRUG
MK-0767	2.3697	0	0.421995	0	1	1	6	FALSE	138	0	1	0	0.990075	FALSE	0	MK-0767	0	0	DRUG
EFATUTAZONE HYDROCHLORIDE	2.3697	0	0.421995	0	1	1	6	FALSE	138	0	1	0	0.990075	FALSE	0	EFATUTAZONE HYDROCHLORIDE	0	0	DRUG
EDAGLITAZONE	2.3697	0	0.421995	0	1	1	6	FALSE	138	0	1	0	0.990075	FALSE	0	EDAGLITAZONE	0	0	DRUG
GW7845	2.3697	0	0.421995	0	1	1	6	FALSE	138	0	1	0	0.990075	FALSE	0	GW7845	0	0	DRUG
PIOGLITAZONE HYDROCHLORIDE	2.3697	0	0.421995	0	1	1	6	FALSE	138	0	1	0	0.990075	FALSE	0	PIOGLITAZONE HYDROCHLORIDE	0	0	DRUG
DICLOFENAC	2.3697	0	0.421995	0	1	1	6	FALSE	138	0	1	0	0.990075	FALSE	0	DICLOFENAC	0	0	DRUG
BALAGLITAZONE	2.3697	0	0.421995	0	1	1	6	FALSE	138	0	1	0	0.990075	FALSE	0	BALAGLITAZONE	0	0	DRUG
PIOGLITAZONE	2.3697	0	0.421995	0	1	1	6	FALSE	138	0	1	0	0.990075	FALSE	0	PIOGLITAZONE	0	0	DRUG
BALSALAZIDE	2.3697	0	0.421995	0	1	1	6	FALSE	138	0	1	0	0.990075	FALSE	0	BALSALAZIDE	0	0	DRUG
ATX08-001	2.3697	0	0.421995	0	1	1	6	FALSE	138	0	1	0	0.990075	FALSE	0	ATX08-001	0	0	DRUG
BALSALAZIDE DISODIUM	2.3697	0	0.421995	0	1	1	6	FALSE	138	0	1	0	0.990075	FALSE	0	BALSALAZIDE DISODIUM	0	0	DRUG
IMIGLITAZAR	2.3697	0	0.421995	0	1	1	6	FALSE	138	0	1	0	0.990075	FALSE	0	IMIGLITAZAR	0	0	DRUG
MBX-2044	2.3697	0	0.421995	0	1	1	6	FALSE	138	0	1	0	0.990075	FALSE	0	MBX-2044	0	0	DRUG
SODELGLITAZAR	2.3697	0	0.421995	0	1	1	6	FALSE	138	0	1	0	0.990075	FALSE	0	SODELGLITAZAR	0	0	DRUG
TESAGLITAZAR	2.3697	0	0.421995	0	1	1	6	FALSE	138	0	1	0	0.990075	FALSE	0	TESAGLITAZAR	0	0	DRUG
L-165461	2.3697	0	0.421995	0	1	1	6	FALSE	138	0	1	0	0.990075	FALSE	0	L-165461	0	0	DRUG
CHEMBL375270	2.3697	0	0.421995	0	1	1	6	FALSE	138	0	1	0	0.990075	FALSE	0	CHEMBL375270	0	0	DRUG
TROGLITAZONE	2.3697	0	0.421995	0	1	1	6	FALSE	138	0	1	0	0.990075	FALSE	0	TROGLITAZONE	0	0	DRUG
NETOGLITAZONE	2.3697	0	0.421995	0	1	1	6	FALSE	138	0	1	0	0.990075	FALSE	0	NETOGLITAZONE	0	0	DRUG
L-796449	2.3697	0	0.421995	0	1	1	6	FALSE	138	0	1	0	0.990075	FALSE	0	L-796449	0	0	DRUG
GSK-9578	2.3697	0	0.421995	0	1	1	6	FALSE	138	0	1	0	0.990075	FALSE	0	GSK-9578	0	0	DRUG
ETALOCIB	2.3697	0	0.421995	0	1	1	6	FALSE	138	0	1	0	0.990075	FALSE	0	ETALOCIB	0	0	DRUG
CLX-0921	2.3697	0	0.421995	0	1	1	6	FALSE	138	0	1	0	0.990075	FALSE	0	CLX-0921	0	0	DRUG
INDOMETHACIN	2.3697	0	0.421995	0	1	1	6	FALSE	138	0	1	0	0.990075	FALSE	0	INDOMETHACIN	0	0	DRUG
RAGAGLITAZAR	2.3697	0	0.421995	0	1	1	6	FALSE	138	0	1	0	0.990075	FALSE	0	RAGAGLITAZAR	0	0	DRUG
TIROTUNDIN	2.3697	0	0.421995	0	1	1	6	FALSE	138	0	1	0	0.990075	FALSE	0	TIROTUNDIN	0	0	DRUG
ZAFIRLUKAST	2.3697	0	0.421995	0	1	1	6	FALSE	138	0	1	0	0.990075	FALSE	0	ZAFIRLUKAST	0	0	DRUG
RIVOGLITAZONE	2.3697	0	0.421995	0	1	1	6	FALSE	138	0	1	0	0.990075	FALSE	0	RIVOGLITAZONE	0	0	DRUG
INDEGLITAZAR	2.3697	0	0.421995	0	1	1	6	FALSE	138	0	1	0	0.990075	FALSE	0	INDEGLITAZAR	0	0	DRUG
REGLITAZAR	2.3697	0	0.421995	0	1	1	6	FALSE	138	0	1	0	0.990075	FALSE	0	REGLITAZAR	0	0	DRUG
LY-510929	2.3697	0	0.421995	0	1	1	6	FALSE	138	0	1	0	0.990075	FALSE	0	LY-510929	0	0	DRUG
CIGLITAZONE	2.3697	0	0.421995	0	1	1	6	FALSE	138	0	1	0	0.990075	FALSE	0	CIGLITAZONE	0	0	DRUG
AVE0847	2.3697	0	0.421995	0	1	1	6	FALSE	138	0	1	0	0.990075	FALSE	0	AVE0847	0	0	DRUG
ROSIGLITAZONE	2.3697	0	0.421995	0	1	1	6	FALSE	138	0	1	0	0.990075	FALSE	0	ROSIGLITAZONE	0	0	DRUG
FARGLITAZAR	2.3697	0	0.421995	0	1	1	6	FALSE	138	0	1	0	0.990075	FALSE	0	FARGLITAZAR	0	0	DRUG
MESALAMINE	2.3697	0	0.421995	0	1	1	6	FALSE	138	0	1	0	0.990075	FALSE	0	MESALAMINE	0	0	DRUG
ARHALOFENATE	2.3697	0	0.421995	0	1	1	6	FALSE	138	0	1	0	0.990075	FALSE	0	ARHALOFENATE	0	0	DRUG
INT131	2.3697	0	0.421995	0	1	1	6	FALSE	138	0	1	0	0.990075	FALSE	0	INT131	0	0	DRUG
BARDOXOLONE METHYL	2.3697	0	0.421995	0	1	1	6	FALSE	138	0	1	0	0.990075	FALSE	0	BARDOXOLONE METHYL	0	0	DRUG
MK-0533	2.3697	0	0.421995	0	1	1	6	FALSE	138	0	1	0	0.990075	FALSE	0	MK-0533	0	0	DRUG
PYRIDOXINE	1.5	0	0.666667	0	1	1	2	FALSE	2	0	1	0	0.75	FALSE	0	PYRIDOXINE	0	0	DRUG
STREPTOZOCIN	1.5	0	0.666667	0	1	1	2	FALSE	2	0	1	0	0.75	FALSE	0	STREPTOZOCIN	0	0	DRUG
DEMETHYLWEDELOLACTONE	3.86061	0	0.259027	0	1	1	6	FALSE	15	0	1	0	0.979271	FALSE	0	DEMETHYLWEDELOLACTONE	0	0	DRUG
CARBOXYLATED GLUCOSAMINE	3.86061	0	0.259027	0	1	1	6	FALSE	15	0	1	0	0.979271	FALSE	0	CARBOXYLATED GLUCOSAMINE	0	0	DRUG
BEVACIZUMAB	3.86061	0	0.259027	0	1	1	6	FALSE	15	0	1	0	0.979271	FALSE	0	BEVACIZUMAB	0	0	DRUG
INCYCLINIDE	3.86061	0	0.259027	0	1	1	6	FALSE	15	0	1	0	0.979271	FALSE	0	INCYCLINIDE	0	0	DRUG
CURCUMIN	3.86061	0	0.259027	0	1	1	6	FALSE	15	0	1	0	0.979271	FALSE	0	CURCUMIN	0	0	DRUG
TOZULERISTIDE	3.86061	0	0.259027	0	1	1	6	FALSE	15	0	1	0	0.979271	FALSE	0	TOZULERISTIDE	0	0	DRUG
CURCUMIN PYRAZOLE	3.86061	0	0.259027	0	1	1	6	FALSE	15	0	1	0	0.979271	FALSE	0	CURCUMIN PYRAZOLE	0	0	DRUG
S-3304	3.86061	0	0.259027	0	1	1	6	FALSE	15	0	1	0	0.979271	FALSE	0	S-3304	0	0	DRUG
AZD-1236	3.86061	0	0.259027	0	1	1	6	FALSE	15	0	1	0	0.979271	FALSE	0	AZD-1236	0	0	DRUG
ANDECALIXIMAB	3.86061	0	0.259027	0	1	1	6	FALSE	15	0	1	0	0.979271	FALSE	0	ANDECALIXIMAB	0	0	DRUG
PRINOMASTAT	3.86061	0	0.259027	0	1	1	6	FALSE	15	0	1	0	0.979271	FALSE	0	PRINOMASTAT	0	0	DRUG
ILOMASTAT	3.86061	0	0.259027	0	1	1	6	FALSE	15	0	1	0	0.979271	FALSE	0	ILOMASTAT	0	0	DRUG
MARIMASTAT	3.86061	0	0.259027	0	1	1	6	FALSE	15	0	1	0	0.979271	FALSE	0	MARIMASTAT	0	0	DRUG
S100A8	3.29091	0	0.303867	0	1	1	7	FALSE	3	0	1	0	0.983399	FALSE	0	S100A8	0	0	GENE
UBROGEPANT	4.23636	0	0.236052	0	1	1	8	FALSE	5	0	1	0	0.976548	FALSE	0	UBROGEPANT	0	0	DRUG
EPTINEZUMAB	4.23636	0	0.236052	0	1	1	8	FALSE	5	0	1	0	0.976548	FALSE	0	EPTINEZUMAB	0	0	DRUG
RIMEGEPANT	4.23636	0	0.236052	0	1	1	8	FALSE	5	0	1	0	0.976548	FALSE	0	RIMEGEPANT	0	0	DRUG
ATOGEPANT	4.23636	0	0.236052	0	1	1	8	FALSE	5	0	1	0	0.976548	FALSE	0	ATOGEPANT	0	0	DRUG
PI3	1	0	1	0	1	1	1	FALSE	1	0	1	0	1	FALSE	0	PI3	0	0	GENE
PROGESTERONE	1	0	1	0	1	1	1	FALSE	1	0	1	0	1	FALSE	0	PROGESTERONE	0	0	DRUG
GLUCAGON	1.5	0	0.666667	0	1	1	2	FALSE	2	0	1	0	0.75	FALSE	0	GLUCAGON	0	0	DRUG
TACROLIMUS	1.5	0	0.666667	0	1	1	2	FALSE	2	0	1	0	0.75	FALSE	0	TACROLIMUS	0	0	DRUG
CAMPTOTHECIN	2	0	0.5	0	1	1	3	FALSE	28	0	1	0	0.964286	FALSE	0	CAMPTOTHECIN	0	0	DRUG
MERCURIC CHLORIDE	2	0	0.5	0	1	1	3	FALSE	28	0	1	0	0.964286	FALSE	0	MERCURIC CHLORIDE	0	0	DRUG
TOPOTECAN HYDROCHLORIDE	2	0	0.5	0	1	1	3	FALSE	28	0	1	0	0.964286	FALSE	0	TOPOTECAN HYDROCHLORIDE	0	0	DRUG
THIOINOSINE	2	0	0.5	0	1	1	3	FALSE	28	0	1	0	0.964286	FALSE	0	THIOINOSINE	0	0	DRUG
VOXELOTOR	2	0	0.5	0	1	1	3	FALSE	28	0	1	0	0.964286	FALSE	0	VOXELOTOR	0	0	DRUG
8-AZAGUANINE	2	0	0.5	0	1	1	3	FALSE	28	0	1	0	0.964286	FALSE	0	8-AZAGUANINE	0	0	DRUG
SODIUM 2,2-DIMETHYLBUTYRATE	2	0	0.5	0	1	1	3	FALSE	28	0	1	0	0.964286	FALSE	0	SODIUM 2,2-DIMETHYLBUTYRATE	0	0	DRUG
AZACITIDINE	2	0	0.5	0	1	1	3	FALSE	28	0	1	0	0.964286	FALSE	0	AZACITIDINE	0	0	DRUG
DEFERITAZOLE	2	0	0.5	0	1	1	3	FALSE	28	0	1	0	0.964286	FALSE	0	DEFERITAZOLE	0	0	DRUG
CHEMBL54918	2	0	0.5	0	1	1	3	FALSE	28	0	1	0	0.964286	FALSE	0	CHEMBL54918	0	0	DRUG
CHEMBL515505	2	0	0.5	0	1	1	3	FALSE	28	0	1	0	0.964286	FALSE	0	CHEMBL515505	0	0	DRUG
AES-103	2	0	0.5	0	1	1	3	FALSE	28	0	1	0	0.964286	FALSE	0	AES-103	0	0	DRUG
ELLAGIC ACID	2	0	0.5	0	1	1	3	FALSE	28	0	1	0	0.964286	FALSE	0	ELLAGIC ACID	0	0	DRUG
PHENAZOPYRIDINE HYDROCHLORIDE	2	0	0.5	0	1	1	3	FALSE	28	0	1	0	0.964286	FALSE	0	PHENAZOPYRIDINE HYDROCHLORIDE	0	0	DRUG
FLUOROURACIL	2	0	0.5	0	1	1	3	FALSE	28	0	1	0	0.964286	FALSE	0	FLUOROURACIL	0	0	DRUG
CHEMBL374632	2	0	0.5	0	1	1	3	FALSE	28	0	1	0	0.964286	FALSE	0	CHEMBL374632	0	0	DRUG
THIOGUANINE	2	0	0.5	0	1	1	3	FALSE	28	0	1	0	0.964286	FALSE	0	THIOGUANINE	0	0	DRUG
MENADIONE	2	0	0.5	0	1	1	3	FALSE	28	0	1	0	0.964286	FALSE	0	MENADIONE	0	0	DRUG
AZATHIOPRINE	2	0	0.5	0	1	1	3	FALSE	28	0	1	0	0.964286	FALSE	0	AZATHIOPRINE	0	0	DRUG
MERCAPTOPURINE	2	0	0.5	0	1	1	3	FALSE	28	0	1	0	0.964286	FALSE	0	MERCAPTOPURINE	0	0	DRUG
NEBULARINE	2	0	0.5	0	1	1	3	FALSE	28	0	1	0	0.964286	FALSE	0	NEBULARINE	0	0	DRUG
ELLIPTECINE	2	0	0.5	0	1	1	3	FALSE	28	0	1	0	0.964286	FALSE	0	ELLIPTECINE	0	0	DRUG
QUINACRINE DIHYDROCHLORIDE	2	0	0.5	0	1	1	3	FALSE	28	0	1	0	0.964286	FALSE	0	QUINACRINE DIHYDROCHLORIDE	0	0	DRUG
CHEMBL458765	2	0	0.5	0	1	1	3	FALSE	28	0	1	0	0.964286	FALSE	0	CHEMBL458765	0	0	DRUG
CHEMBL605003	2	0	0.5	0	1	1	3	FALSE	28	0	1	0	0.964286	FALSE	0	CHEMBL605003	0	0	DRUG
HYDROXYCAMPTOTHECIN	2	0	0.5	0	1	1	3	FALSE	28	0	1	0	0.964286	FALSE	0	HYDROXYCAMPTOTHECIN	0	0	DRUG
PHENYLMERCURIC ACETATE	2	0	0.5	0	1	1	3	FALSE	28	0	1	0	0.964286	FALSE	0	PHENYLMERCURIC ACETATE	0	0	DRUG
CIPEMASTAT	5.71515	0	0.174973	0	1	1	8	FALSE	6	0	1	0	0.965832	FALSE	0	CIPEMASTAT	0	0	DRUG
COLLAGENASE CLOSTRIDIUM HISTOLYTICUM	5.71515	0	0.174973	0	1	1	8	FALSE	6	0	1	0	0.965832	FALSE	0	COLLAGENASE CLOSTRIDIUM HISTOLYTICUM	0	0	DRUG
DOXYCYCLINE CALCIUM	5.71515	0	0.174973	0	1	1	8	FALSE	6	0	1	0	0.965832	FALSE	0	DOXYCYCLINE CALCIUM	0	0	DRUG
DOXYCYCLINE HYCLATE	5.71515	0	0.174973	0	1	1	8	FALSE	6	0	1	0	0.965832	FALSE	0	DOXYCYCLINE HYCLATE	0	0	DRUG
DOXYCYCLINE	5.71515	0	0.174973	0	1	1	8	FALSE	6	0	1	0	0.965832	FALSE	0	DOXYCYCLINE	0	0	DRUG
LY96	1	0	1	0	1	1	1	FALSE	1	0	1	0	1	FALSE	0	LY96	0	0	GENE
ERITORAN TETRASODIUM	1	0	1	0	1	1	1	FALSE	1	0	1	0	1	FALSE	0	ERITORAN TETRASODIUM	0	0	DRUG
PRPF31	1	0	1	0	1	1	1	FALSE	1	0	1	0	1	FALSE	0	PRPF31	0	0	GENE
METFORMIN	1	0	1	0	1	1	1	FALSE	1	0	1	0	1	FALSE	0	METFORMIN	0	0	DRUG
DESONIDE	2.77778	0	0.36	0	1	1	4	FALSE	21	0	1	0	0.915344	FALSE	0	DESONIDE	0	0	DRUG
HYDROCORTAMATE	2.77778	0	0.36	0	1	1	4	FALSE	21	0	1	0	0.915344	FALSE	0	HYDROCORTAMATE	0	0	DRUG
DIFLORASONE	2.77778	0	0.36	0	1	1	4	FALSE	21	0	1	0	0.915344	FALSE	0	DIFLORASONE	0	0	DRUG
RIMEXOLONE	2.77778	0	0.36	0	1	1	4	FALSE	21	0	1	0	0.915344	FALSE	0	RIMEXOLONE	0	0	DRUG
CLOCORTOLONE	2.77778	0	0.36	0	1	1	4	FALSE	21	0	1	0	0.915344	FALSE	0	CLOCORTOLONE	0	0	DRUG
MOMETASONE	2.77778	0	0.36	0	1	1	4	FALSE	21	0	1	0	0.915344	FALSE	0	MOMETASONE	0	0	DRUG
TRIAMCINOLONE	2.77778	0	0.36	0	1	1	4	FALSE	21	0	1	0	0.915344	FALSE	0	TRIAMCINOLONE	0	0	DRUG
BECLOMETHASONE	2.77778	0	0.36	0	1	1	4	FALSE	21	0	1	0	0.915344	FALSE	0	BECLOMETHASONE	0	0	DRUG
STAUROSPORINE	2.77778	0	0.36	0	1	1	4	FALSE	21	0	1	0	0.915344	FALSE	0	STAUROSPORINE	0	0	DRUG
ALCLOMETASONE	2.77778	0	0.36	0	1	1	4	FALSE	21	0	1	0	0.915344	FALSE	0	ALCLOMETASONE	0	0	DRUG
PREDNICARBATE	2.77778	0	0.36	0	1	1	4	FALSE	21	0	1	0	0.915344	FALSE	0	PREDNICARBATE	0	0	DRUG
BETAMETHASONE	2.77778	0	0.36	0	1	1	4	FALSE	21	0	1	0	0.915344	FALSE	0	BETAMETHASONE	0	0	DRUG
DESOXIMETASONE	2.77778	0	0.36	0	1	1	4	FALSE	21	0	1	0	0.915344	FALSE	0	DESOXIMETASONE	0	0	DRUG
PREDNISOLONE	2.77778	0	0.36	0	1	1	4	FALSE	21	0	1	0	0.915344	FALSE	0	PREDNISOLONE	0	0	DRUG
CLOBETASOL	2.77778	0	0.36	0	1	1	4	FALSE	21	0	1	0	0.915344	FALSE	0	CLOBETASOL	0	0	DRUG
HYDROCORTISONE	2.77778	0	0.36	0	1	1	4	FALSE	21	0	1	0	0.915344	FALSE	0	HYDROCORTISONE	0	0	DRUG
DEXAMETHASONE	2.77778	0	0.36	0	1	1	4	FALSE	21	0	1	0	0.915344	FALSE	0	DEXAMETHASONE	0	0	DRUG
AMCINONIDE	2.77778	0	0.36	0	1	1	4	FALSE	21	0	1	0	0.915344	FALSE	0	AMCINONIDE	0	0	DRUG
HBA2	2.89655	0	0.345238	0	1	1	3	FALSE	2	0	1	0	0.932266	FALSE	0	HBA2	0	0	GENE
