# Supplementary material for: Construction and Comprehensive Analysis of the ceRNA Network to Reveal Key Genes for Benign Tracheal Stenosis
Source: Front Genet. 2022 Jun 23;13:891741. doi: 10.3389/fgene.2022.891741 (PMC9261475; doi:10.3389/fgene.2022.891741)
Supplement: Supplementary file 2 [file Table3.xlsx]

## Sheet: pathways
Ingenuity Canonical Pathways	-log(p-value)	Ratio	z-score	Molecules
Pyroptosis Signaling Pathway	3.55	0.0645	2.449	AIM2,GBP1,GBP3,GBP5,GZMA,NLRC4
Th1 Pathway	2.93	0.0492	2.236	APH1A,CD274,IFNG,IL18R1,KLRC1,MAP2K6
Reelin Signaling in Neurons	2.85	0.0476	0	ARHGEF1,ARPC3,GRINA,MAP2K6,MAP3K9,PDK4
Inhibition of Matrix Metalloproteases	2.21	0.0769	NaN	ADAM12,MMP8,MMP9
Th1 and Th2 Activation Pathway	2.19	0.0349	NaN	APH1A,CD274,IFNG,IL18R1,KLRC1,MAP2K6
IL-15 Production	2.17	0.0407	-0.447	BMX,EPHB2,FLT4,LTK,MAP2K6
Role of IL-17A in Psoriasis	2.11	0.143	NaN	S100A8,S100A9
Glucocorticoid Receptor Signaling	1.96	0.0207	NaN	ANXA1,FKBP5,GTF2H2,HP,IFNG,IL18R1,MMP8,MMP9,NDUFA5,PDK4,PPARG,SLPI
Iron homeostasis signaling pathway	1.95	0.036	NaN	HBA1/HBA2,HBB,HBG1,HBG2,HP
HIF1α Signaling	1.81	0.0288	0.816	FLT4,MAP2K6,MMP8,MMP9,NCF1,RORC
Inflammasome pathway	1.81	0.1	NaN	AIM2,NLRC4
Polyamine Regulation in Colon Cancer	1.74	0.0517	NaN	ALOX15,MAP2K6,PPARG
Alanine Degradation III	1.72	0.5	NaN	GPT
Alanine Biosynthesis II	1.72	0.5	NaN	GPT
GDP-L-fucose Biosynthesis II (from L-fucose)	1.72	0.5	NaN	FPGT
Xanthine and Xanthosine Salvage	1.72	0.5	NaN	LACC1
Fatty Acid Biosynthesis Initiation II	1.72	0.5	NaN	FASN
Glutamate Dependent Acid Resistance	1.72	0.5	NaN	GAD1
Role of Osteoblasts, Osteoclasts and Chondrocytes in Rheumatoid Arthritis	1.67	0.0268	NaN	FZD8,IFNG,IL18R1,LRP5,MAP2K6,MMP8
Kinetochore Metaphase Signaling Pathway	1.65	0.036	NaN	CENPE,CENPH,H2AC18/H2AC19,NUF2
Erythropoietin Signaling Pathway	1.55	0.0282	1.342	HBA1/HBA2,HBB,HBG1,HBG2,IFNG
Guanine and Guanosine Salvage I	1.54	0.333	NaN	LACC1
S-methyl-5'-thioadenosine Degradation II	1.54	0.333	NaN	LACC1
1,25-dihydroxyvitamin D3 Biosynthesis	1.54	0.333	NaN	POR
Palmitate Biosynthesis I (Animals)	1.54	0.333	NaN	FASN
Adenine and Adenosine Salvage I	1.54	0.333	NaN	LACC1
Neuroprotective Role of THOP1 in Alzheimer's Disease	1.54	0.0333	0	GZMA,IFNG,MMP9,PRSS33
LXR/RXR Activation	1.51	0.0325	NaN	FASN,LY96,MMP9,S100A8
RHOA Signaling	1.5	0.0323	0	ARHGEF1,ARPC3,KTN1,PLEKHG5
Neuroinflammation Signaling Pathway	1.48	0.0222	0.816	APH1A,GAD1,GRINA,IFNG,KCNJ9,MMP9,NCF1
Atherosclerosis Signaling	1.42	0.0305	NaN	ALOX15,IFNG,MMP9,S100A8
Melatonin Degradation II	1.42	0.25	NaN	MAOB
VDR/RXR Activation	1.4	0.0385	NaN	CAMP,IFNG,LRP5
Airway Inflammation in Asthma	1.4	0.0606	NaN	IFNG,MMP9
IL-12 Signaling and Production in Macrophages	1.37	0.0294	NaN	ALOX15,IFNG,PPARG,S100A8
Arsenate Detoxification I (Glutaredoxin)	1.33	0.2	NaN	LACC1
Glutamate Degradation III (via 4-aminobutyrate)	1.33	0.2	NaN	GAD1
Complement System	1.31	0.0541	NaN	C1QA,C1QB
Docosahexaenoic Acid (DHA) Signaling	1.29	0.0526	NaN	ALOX15,BCL2A1
Tryptophan Degradation to 2-amino-3-carboxymuconate Semialdehyde	1.25	0.167	NaN	KYNU
Role of Pattern Recognition Receptors in Recognition of Bacteria and Viruses	1.19	0.0256	NaN	C1QA,C1QB,IFNG,NLRC4
Adenine and Adenosine Salvage III	1.18	0.143	NaN	LACC1
Salvage Pathways of Pyrimidine Ribonucleotides	1.16	0.0306	NaN	APOBEC3B,MAP2K6,MAP3K9
Serotonin Receptor Signaling	1.16	0.0444	NaN	HTR6,MAOB
Purine Ribonucleosides Degradation to Ribose-1-phosphate	1.13	0.125	NaN	LACC1
iNOS Signaling	1.12	0.0426	NaN	IFNG,LY96
nNOS Signaling in Neurons	1.12	0.0426	NaN	CAPN5,GRINA
Osteoarthritis Pathway	1.12	0.0214	NaN	FZD8,MMP9,PPARG,S100A8,S100A9
Salvage Pathways of Pyrimidine Deoxyribonucleotides	1.08	0.111	NaN	APOBEC3B
Amyloid Processing	1.06	0.0392	NaN	APH1A,CAPN5
Wound Healing Signaling Pathway	1.01	0.0198	2.236	IFNG,LAMA5,MAP2K6,MMP8,MMP9
Sperm Motility	1	0.0196	NaN	BMX,EPHB2,FLT4,LTK,MAP2K6
Acute Phase Response Signaling	0.983	0.0216	NaN	C1QA,C1QB,HP,MAP2K6
CD27 Signaling in Lymphocytes	0.983	0.0351	NaN	MAP2K6,MAP3K9
Role of IL-17A in Arthritis	0.983	0.0351	NaN	MAP2K6,MAPKAPK2
Airway Pathology in Chronic Obstructive Pulmonary Disease	0.979	0.0254	NaN	IFNG,MMP8,MMP9
Production of Nitric Oxide and Reactive Oxygen Species in Macrophages	0.947	0.0209	1	IFNG,MAP3K9,NCF1,S100A8
PCP (Planar Cell Polarity) Pathway	0.947	0.0333	NaN	CELSR1,FZD8
Leukocyte Extravasation Signaling	0.936	0.0207	2	BMX,MMP8,MMP9,NCF1
Clathrin-mediated Endocytosis Signaling	0.936	0.0207	NaN	ARPC3,EPHB2,S100A8,STAM
Axonal Guidance Signaling	0.928	0.0157	NaN	ADAM12,ARPC3,EPHB2,FZD8,MMP8,MMP9,RTN4R,TUBB2B
Hepatic Fibrosis / Hepatic Stellate Cell Activation	0.928	0.0206	NaN	FLT4,IFNG,LY96,MMP9
NAD biosynthesis II (from tryptophan)	0.928	0.0769	NaN	KYNU
Guanosine Nucleotides Degradation III	0.928	0.0769	NaN	LACC1
Regulation of the Epithelial-Mesenchymal Transition Pathway	0.924	0.0205	NaN	APH1A,FZD8,MAP2K6,MMP9
Colorectal Cancer Metastasis Signaling	0.917	0.0185	1	FZD8,IFNG,LRP5,MMP8,MMP9
Natural Killer Cell Signaling	0.9	0.0201	0	IFNG,IL18R1,KLRC1,MAP3K9
Urate Biosynthesis/Inosine 5'-phosphate Degradation	0.896	0.0714	NaN	LACC1
Phenylalanine Degradation IV (Mammalian, via Side Chain)	0.896	0.0714	NaN	MAOB
Opioid Signaling Pathway	0.883	0.018	-1.342	GRINA,KCNJ9,MAP2K6,RGS1,RGS18
Pyridoxal 5'-phosphate Salvage Pathway	0.876	0.0303	NaN	MAP2K6,MAP3K9
Leukotriene Biosynthesis	0.87	0.0667	NaN	LTA4H
CD40 Signaling	0.866	0.0299	NaN	MAP2K6,MAPKAPK2
Superpathway of Melatonin Degradation	0.866	0.0299	NaN	MAOB,POR
Remodeling of Epithelial Adherens Junctions	0.857	0.0294	NaN	ARPC3,TUBB2B
Eicosanoid Signaling	0.857	0.0294	NaN	ALOX15,LTA4H
STAT3 Pathway	0.851	0.0222	NaN	FLT4,IL18R1,MAP3K9
Adipogenesis pathway	0.851	0.0222	NaN	FZD8,GTF2H2,PPARG
Role of PKR in Interferon Induction and Antiviral Response	0.845	0.0221	NaN	IFNG,MAP2K6,MARCO
Adenosine Nucleotides Degradation II	0.845	0.0625	NaN	LACC1
Melatonin Signaling	0.818	0.0278	NaN	MAP2K6,RORC
Granzyme A Signaling	0.775	0.0526	NaN	GZMA
Purine Nucleotides Degradation II (Aerobic)	0.775	0.0526	NaN	LACC1
DNA damage-induced 14-3-3 Signaling	0.775	0.0526	NaN	RAD17
Role of MAPK Signaling in Inhibiting the Pathogenesis of Influenza	0.772	0.026	NaN	IFNG,MAP2K6
Neurovascular Coupling Signaling Pathway	0.764	0.0178	-1	GAD1,GRINA,KCNJ9,KCNMA1
Role of WNT/GSK-3 Signaling in the Pathogenesis of Influenza	0.762	0.0256	NaN	FZD8,IFNG
Toll-like Receptor Signaling	0.762	0.0256	NaN	LY96,MAP2K6
Role of MAPK Signaling in the Pathogenesis of Influenza	0.728	0.0244	NaN	IFNG,MAP2K6
Putrescine Degradation III	0.717	0.0455	NaN	MAOB
TR/RXR Activation	0.714	0.0238	NaN	FASN,HP
FGF Signaling	0.714	0.0238	NaN	MAP2K6,MAPKAPK2
BAG2 Signaling Pathway	0.714	0.0238	NaN	MAPKAPK2,UBE2D1
Phagosome Maturation	0.706	0.0189	NaN	EEA1,NCF1,TUBB2B
Role of Lipids/Lipid Rafts in the Pathogenesis of Influenza	0.701	0.0435	NaN	IFNG
Differential Regulation of Cytokine Production in Intestinal Epithelial Cells by IL-17A and IL-17F	0.701	0.0435	NaN	IFNG
Regulation Of The Epithelial Mesenchymal Transition In Development Pathway	0.69	0.023	NaN	APH1A,FZD8
Role of Macrophages, Fibroblasts and Endothelial Cells in Rheumatoid Arthritis	0.686	0.0153	NaN	FZD8,IL18R1,LRP5,MAP2K6,MAPKAPK2
Aldosterone Signaling in Epithelial Cells	0.678	0.0183	NaN	DNAJC2,DNAJC8,KCNMA1
Unfolded protein response	0.67	0.0222	NaN	DNAJC8,PPARG
Bupropion Degradation	0.668	0.04	NaN	POR
Hepatic Fibrosis Signaling Pathway	0.664	0.0143	0	FLT4,FZD8,LRP5,MAP2K6,NCF1,PPARG
Acute Myeloid Leukemia Signaling	0.662	0.022	NaN	FLT3,MAP2K6
RANK Signaling in Osteoclasts	0.662	0.022	NaN	MAP2K6,MAP3K9
Role of JAK1, JAK2 and TYK2 in Interferon Signaling	0.654	0.0385	NaN	IFNG
Phagosome Formation	0.654	0.013	0.333	ARPC3,CELSR1,CLEC4D,CLEC4E,FZD8,GPR153,HTR6,MAP2K6,MARCO
Mitochondrial Dysfunction	0.644	0.0175	NaN	APH1A,MAOB,NDUFA5
Germ Cell-Sertoli Cell Junction Signaling	0.644	0.0175	NaN	MAP2K6,MAP3K9,TUBB2B
Fcγ Receptor-mediated Phagocytosis in Macrophages and Monocytes	0.64	0.0213	NaN	ARPC3,NCF1
Tryptophan Degradation X (Mammalian, via Tryptamine)	0.638	0.037	NaN	MAOB
Tryptophan Degradation III (Eukaryotic)	0.625	0.0357	NaN	KYNU
Tumor Microenvironment Pathway	0.606	0.0168	NaN	CD274,MMP8,MMP9
Circadian Rhythm Signaling	0.595	0.015	NaN	GAD1,GRINA,MAP2K6,RORC
Signaling by Rho Family GTPases	0.588	0.0149	NaN	ARHGEF1,ARPC3,MAP3K9,NCF1
NER (Nucleotide Excision Repair, Enhanced Pathway)	0.583	0.0194	NaN	COPS2,GTF2H2
Apoptosis Signaling	0.578	0.0192	NaN	BCL2A1,CAPN5
Dopamine Degradation	0.575	0.0312	NaN	MAOB
IL-17 Signaling	0.572	0.016	NaN	IFNG,MAP2K6,MMP9
PD-1, PD-L1 cancer immunotherapy pathway	0.567	0.0189	NaN	CD274,IFNG
Protein Ubiquitination Pathway	0.564	0.0145	NaN	DNAJC2,DNAJC8,IFNG,UBE2D1
Inhibition of Angiogenesis by TSP1	0.553	0.0294	NaN	MMP9
Nucleotide Excision Repair Pathway	0.542	0.0286	NaN	GTF2H2
MIF-mediated Glucocorticoid Regulation	0.532	0.0278	NaN	LY96
Interferon Signaling	0.532	0.0278	NaN	IFNG
ILK Signaling	0.527	0.0152	NaN	DSP,MAP2K6,MMP9
Pulmonary Healing Signaling Pathway	0.523	0.0151	NaN	FZD8,MMP8,MMP9
Adrenomedullin signaling pathway	0.523	0.0151	NaN	GAD1,MAP2K6,PPARG
Noradrenaline and Adrenaline Degradation	0.521	0.027	NaN	MAOB
Amyotrophic Lateral Sclerosis Signaling	0.519	0.0174	NaN	CAPN5,GRINA
Ephrin Receptor Signaling	0.516	0.0149	NaN	ARPC3,EPHB2,GRINA
Bladder Cancer Signaling	0.513	0.0172	NaN	MMP8,MMP9
Notch Signaling	0.513	0.0263	NaN	APH1A
Antigen Presentation Pathway	0.503	0.0256	NaN	IFNG
p38 MAPK Signaling	0.503	0.0169	NaN	MAP2K6,MAPKAPK2
Senescence Pathway	0.495	0.0135	1	CAPN5,MAP2K6,MAPKAPK2,PDK4
Acetone Degradation I (to Methylglyoxal)	0.493	0.025	NaN	POR
IL-8 Signaling	0.48	0.0142	NaN	FLT4,MMP9,NCF1
G伪s Signaling	0.479	0.0163	NaN	HTR6,RGS2
Integrin Signaling	0.474	0.0141	NaN	ARPC3,BCAR3,CAPN5
B Cell Activating Factor Signaling	0.469	0.0233	NaN	TNFRSF13C
FXR/RXR Activation	0.466	0.0159	NaN	FASN,PPARG
Breast Cancer Regulation by Stathmin1	0.465	0.0118	-1.134	ARHGEF1,CELSR1,FZD8,GPR153,HTR6,MMP9,TUBB2B
MIF Regulation of Innate Immunity	0.46	0.0227	NaN	LY96
BER (Base Excision Repair) Pathway	0.46	0.0227	NaN	MAP2K6
IL-6 Signaling	0.457	0.0156	NaN	MAP2K6,MAPKAPK2
Estrogen Biosynthesis	0.452	0.0222	NaN	POR
Coronavirus Replication Pathway	0.452	0.0222	NaN	TUBB2B
fMLP Signaling in Neutrophils	0.445	0.0153	NaN	ARPC3,NCF1
PFKFB4 Signaling Pathway	0.445	0.0217	NaN	MAP2K6
IL-23 Signaling Pathway	0.445	0.0217	NaN	RORC
G-Protein Coupled Receptor Signaling	0.441	0.0114	-2.121	CELSR1,FZD8,GPR153,HTR6,MAP2K6,MAP3K9,RGS18,RGS2
Ferroptosis Signaling Pathway	0.44	0.0152	NaN	ALOX15,H2AC18/H2AC19
White Adipose Tissue Browning Pathway	0.424	0.0147	NaN	CAMP,PPARG
Th2 Pathway	0.42	0.0146	NaN	APH1A,IFNG
Pulmonary Fibrosis Idiopathic Signaling Pathway	0.417	0.0123	1	FZD8,MAP2K6,MMP8,MMP9
Assembly of RNA Polymerase II Complex	0.417	0.02	NaN	GTF2H2
FAT10 Cancer Signaling Pathway	0.417	0.02	NaN	IFNG
RAC Signaling	0.416	0.0145	NaN	ARPC3,NCF1
cAMP-mediated signaling	0.41	0.0129	NaN	HTR6,RGS18,RGS2
NRF2-mediated Oxidative Stress Response	0.399	0.0127	NaN	DNAJC8,FKBP5,MAP2K6
Xenobiotic Metabolism General Signaling Pathway	0.398	0.014	NaN	MAP2K6,MAP3K9
Role of Cytokines in Mediating Communication between Immune Cells	0.39	0.0185	NaN	IFNG
Dilated Cardiomyopathy Signaling Pathway	0.38	0.0135	NaN	DSC2,TNNT1
Primary Immunodeficiency Signaling	0.379	0.0179	NaN	TNFRSF13C
FAT10 Signaling Pathway	0.379	0.0179	NaN	IFNG
Endocannabinoid Neuronal Synapse Pathway	0.376	0.0134	NaN	GRINA,KCNJ9
Cardiac Hypertrophy Signaling (Enhanced)	0.375	0.0111	0	FZD8,IFNG,IL18R1,MAP2K6,MAP3K9,MAPKAPK2
Role of CHK Proteins in Cell Cycle Checkpoint Control	0.373	0.0175	NaN	RAD17
Factors Promoting Cardiogenesis in Vertebrates	0.37	0.0132	NaN	FZD8,LRP5
MSP-RON Signaling Pathway	0.368	0.0172	NaN	IFNG
Nicotine Degradation III	0.368	0.0172	NaN	POR
Molecular Mechanisms of Cancer	0.367	0.0112	NaN	APH1A,ARHGEF1,FZD8,LRP5,MAP2K6
Relaxin Signaling	0.357	0.0129	NaN	GAD1,MMP9
Retinoic acid Mediated Apoptosis Signaling	0.357	0.0167	NaN	IFNG
Ovarian Cancer Signaling	0.347	0.0127	NaN	FZD8,MMP9
Melatonin Degradation I	0.346	0.0161	NaN	POR
Stearate Biosynthesis I (Animals)	0.341	0.0159	NaN	FASN
Cardiac Hypertrophy Signaling	0.34	0.0115	NaN	MAP2K6,MAP3K9,MAPKAPK2
WNT/Ca+ pathway	0.335	0.0156	NaN	FZD8
HOTAIR Regulatory Pathway	0.332	0.0123	NaN	MMP8,MMP9
Role of PI3K/AKT Signaling in the Pathogenesis of Influenza	0.326	0.0152	NaN	IFNG
Nicotine Degradation II	0.326	0.0152	NaN	POR
Glutamate Receptor Signaling	0.326	0.0152	NaN	GRINA
HMGB1 Signaling	0.321	0.012	NaN	IFNG,MAP2K6
ERBB4 Signaling	0.317	0.0147	NaN	APH1A
SPINK1 General Cancer Pathway	0.312	0.0145	NaN	GZMA
G伪q Signaling	0.312	0.0118	NaN	RGS18,RGS2
GM-CSF Signaling	0.308	0.0143	NaN	BCL2A1
Serotonin Degradation	0.304	0.0141	NaN	MAOB
WNT/β-catenin Signaling	0.304	0.0116	NaN	FZD8,LRP5
IL-10 Signaling	0.299	0.0139	NaN	MAP2K6
Basal Cell Carcinoma Signaling	0.299	0.0139	NaN	FZD8
Ephrin B Signaling	0.299	0.0139	NaN	EPHB2
Oxytocin Signaling Pathway	0.298	0.0108	NaN	GAD1,OXT,PPARG
Glioma Invasiveness Signaling	0.295	0.0137	NaN	MMP9
Hypoxia Signaling in the Cardiovascular System	0.292	0.0135	NaN	UBE2D1
Dopamine-DARPP32 Feedback in cAMP Signaling	0.283	0.011	NaN	GRINA,KCNJ9
Neurotrophin/TRK Signaling	0.283	0.0132	NaN	MAP2K6
TREM1 Signaling	0.28	0.013	NaN	NLRC4
Antiproliferative Role of Somatostatin Receptor 2	0.28	0.013	NaN	GAD1
Maturity Onset Diabetes of Young (MODY) Signaling	0.276	0.0128	NaN	APOL4
Xenobiotic Metabolism Signaling	0.276	0.0103	NaN	MAOB,MAP2K6,MAP3K9
IL-7 Signaling Pathway	0.276	0.0128	NaN	IFNG
Dopamine Receptor Signaling	0.272	0.0127	NaN	MAOB
Role of BRCA1 in DNA Damage Response	0.268	0.0125	NaN	IFNG
FLT3 Signaling in Hematopoietic Progenitor Cells	0.268	0.0125	NaN	FLT3
Granulocyte Adhesion and Diapedesis	0.264	0.0106	NaN	MMP8,MMP9
GNRH Signaling	0.262	0.0105	NaN	MAP2K6,MAP3K9
Hepatic Cholestasis	0.26	0.0105	NaN	IFNG,LY96
Regulation Of The Epithelial Mesenchymal Transition By Growth Factors Pathway	0.257	0.0104	NaN	MAP2K6,MMP9
VEGF Family Ligand-Receptor Interactions	0.255	0.0119	NaN	FLT4
PEDF Signaling	0.255	0.0119	NaN	PPARG
PPARγ/RXRγ Activation	0.251	0.0103	NaN	FASN,MAP2K6
LPS-stimulated MAPK Signaling	0.251	0.0118	NaN	MAP2K6
Prolactin Signaling	0.248	0.0116	NaN	KCNMA1
Role of Hypercytokinemia/hyperchemokinemia in the Pathogenesis of Influenza	0.248	0.0116	NaN	IFNG
Gap Junction Signaling	0.244	0.0101	NaN	GAD1,TUBB2B
Regulation of Cellular Mechanics by Calpain Protease	0.239	0.0112	NaN	CAPN5
Coronavirus Pathogenesis Pathway	0.234	0.00985	NaN	IFNG,RPS24
RAR Activation	0.232	0.0098	NaN	GTF2H2,MAPKAPK2
Crosstalk between Dendritic Cells and Natural Killer Cells	0.232	0.011	NaN	IFNG
Apelin Adipocyte Signaling Pathway	0.232	0.011	NaN	NCF1
Sertoli Cell-Sertoli Cell Junction Signaling	0.228	0.00971	NaN	MAP3K9,TUBB2B
Actin Nucleation by ARP-WASP Complex	0.226	0.0108	NaN	ARPC3
ERBB Signaling	0.224	0.0106	NaN	MAP2K6
IL-1 Signaling	0.218	0.0104	NaN	MAP2K6
TGF-β Signaling	0.218	0.0104	NaN	MAP2K6
ATM Signaling	0.215	0.0103	NaN	RAD17
VEGF Signaling	0.21	0.0101	NaN	FLT4
Neuropathic Pain Signaling In Dorsal Horn Neurons	0.205	0.0099	NaN	GRINA
Mouse Embryonic Stem Cell Pluripotency	0.197	0.00962	NaN	FZD8
NAD Signaling Pathway	0	0.00662	NaN	OXT
Synaptic Long Term Potentiation	0	0.00775	NaN	GRINA
Fc Epsilon RI Signaling	0	0.00847	NaN	MAP2K6
Actin Cytoskeleton Signaling	0	0.00816	NaN	ARHGEF1,ARPC3
Synaptic Long Term Depression	0	0.00513	NaN	GAD1
Huntington's Disease Signaling	0	0.00356	NaN	CAPN5
LPS/IL-1 Mediated Inhibition of RXR Function	0	0.00787	NaN	LY96,MAOB
Regulation of Actin-based Motility by Rho	0	0.00862	NaN	ARPC3
14-3-3-mediated Signaling	0	0.00787	NaN	TUBB2B
T Helper Cell Differentiation	0	0.00637	NaN	IFNG,IL18R1,RORC
CD28 Signaling in T Helper Cells	0	0.00193	NaN	ARPC3
Cellular Effects of Sildenafil (Viagra)	0	0.00671	NaN	SLC4A10
Thrombin Signaling	0	0.00472	NaN	ARHGEF1
CDK5 Signaling	0	0.00877	NaN	LAMA5
Corticotropin Releasing Hormone Signaling	0	0.00671	NaN	GAD1
HGF Signaling	0	0.00758	NaN	MAP3K9
Cholecystokinin/Gastrin-mediated Signaling	0	0.0084	NaN	MAP2K6
Human Embryonic Stem Cell Pluripotency	0	0.00602	NaN	FZD8
Androgen Signaling	0	0.00592	NaN	GTF2H2
Role of NANOG in Mammalian Embryonic Stem Cell Pluripotency	0	0.00833	NaN	FZD8
CREB Signaling in Neurons	0	0.00828	-2.236	CELSR1,FLT4,FZD8,GPR153,HTR6
Type I Diabetes Mellitus Signaling	0	0.00589	NaN	GAD1,IFNG,MAP2K6
Allograft Rejection Signaling	0	0.00207	NaN	IFNG
Graft-versus-Host Disease Signaling	0	0.00224	NaN	IFNG
Type II Diabetes Mellitus Signaling	0	0.00654	NaN	PPARG
Gα12/13 Signaling	0	0.00752	NaN	ARHGEF1
mTOR Signaling	0	0.00472	NaN	RPS24
Pancreatic Adenocarcinoma Signaling	0	0.00794	NaN	MMP9
G Beta Gamma Signaling	0	0.00775	NaN	KCNJ9
Communication between Innate and Adaptive Immune Cells	0	0.00215	NaN	IFNG,TNFRSF13C
Systemic Lupus Erythematosus Signaling	0	0.00322	NaN	PRPF31,TNFRSF13C
CDC42 Signaling	0	0.00174	NaN	ARPC3
FAK Signaling	0	0.00855	NaN	CAPN5
EIF2 Signaling	0	0.00893	NaN	RPL26,RPS24
AMPK Signaling	0	0.00413	NaN	FASN
Phospholipase C Signaling	0	0.00148	NaN	ARHGEF1
Altered T Cell and B Cell Signaling in Rheumatoid Arthritis	0	0.00407	NaN	IFNG,TNFRSF13C
Protein Kinase A Signaling	0	0.00491	NaN	DUSP8,PTPRS
Regulation of eIF4 and p70S6K Signaling	0	0.00559	NaN	RPS24
Role of NFAT in Cardiac Hypertrophy	0	0.0045	NaN	MAP2K6
Glioblastoma Multiforme Signaling	0	0.00585	NaN	FZD8
PKCθ Signaling in T Lymphocytes	0	0.00179	NaN	MAP3K9
NGF Signaling	0	0.00847	NaN	MAP3K9
RHOGDI Signaling	0	0.0093	NaN	ARHGEF1,ARPC3
eNOS Signaling	0	0.00629	NaN	FLT4
D-myo-inositol-5-phosphate Metabolism	0	0.00513	NaN	DUSP8
D-myo-inositol (1,4,5,6)-Tetrakisphosphate Biosynthesis	0	0.00559	NaN	DUSP8
Superpathway of Inositol Phosphate Compounds	0	0.00427	NaN	DUSP8
D-myo-inositol (3,4,5,6)-tetrakisphosphate Biosynthesis	0	0.00559	NaN	DUSP8
3-phosphoinositide Degradation	0	0.00524	NaN	DUSP8
3-phosphoinositide Biosynthesis	0	0.00488	NaN	DUSP8
Epithelial Adherens Junction Signaling	0	0.00637	NaN	ARPC3
Agranulocyte Adhesion and Diapedesis	0	0.00935	NaN	MMP8,MMP9
TEC Kinase Signaling	0	0.00173	NaN	BMX
Oxidative Phosphorylation	0	0.00901	NaN	NDUFA5
Estrogen Receptor Signaling	0	0.00739	NaN	MMP8,MMP9,NDUFA5
ERK/MAPK Signaling	0	0.00467	NaN	PPARG
SAPK/JNK Signaling	0	0.00398	NaN	DUSP8,MAP3K9
PI3K/AKT Signaling	0	0.00503	NaN	IL18R1
PTEN Signaling	0	0.00667	NaN	FLT4
Nitric Oxide Signaling in the Cardiovascular System	0	0.0084	NaN	FLT4
GABA Receptor Signaling	0	0.00752	NaN	GAD1
B Cell Receptor Signaling	0	0.00477	NaN	BCL2A1,MAP2K6,MAP3K9
PPAR Signaling	0	0.00935	NaN	PPARG
NF-κB Signaling	0	0.00351	NaN	FLT4,MAP2K6
T Cell Receptor Signaling	0	0.00326	NaN	IFNG,MAP2K6
Gustation Pathway	0	0.00493	NaN	SCN4A
GP6 Signaling Pathway	0	0.00787	NaN	LAMA5
Sirtuin Signaling Pathway	0	0.00685	NaN	NDUFA5,PPARG
Th17 Activation Pathway	0	0.00413	NaN	IFNG,RORC
Endocannabinoid Developing Neuron Pathway	0	0.008	NaN	MAP2K6
Endocannabinoid Cancer Inhibition Pathway	0	0.0069	NaN	MAP2K6
T Cell Exhaustion Signaling Pathway	0	0.00353	NaN	CD274,IFNG
Synaptogenesis Signaling Pathway	0	0.00955	NaN	ARPC3,EPHB2,GRINA
Systemic Lupus Erythematosus In T Cell Signaling Pathway	0	0.00313	NaN	MAP2K6,RORC
Systemic Lupus Erythematosus In B Cell Signaling Pathway	0	0.00277	NaN	IFNG,TNFRSF13C
Inhibition of ARE-Mediated mRNA Degradation Pathway	0	0.00621	NaN	MAPKAPK2
Necroptosis Signaling Pathway	0	0.00637	NaN	CAPN5
Xenobiotic Metabolism CAR Signaling Pathway	0	0.00526	NaN	MAP2K6
Xenobiotic Metabolism PXR Signaling Pathway	0	0.00518	NaN	MAOB
Semaphorin Neuronal Repulsive Signaling Pathway	0	0.00662	NaN	MAP2K6
MSP-RON Signaling In Macrophages Pathway	0	0.00855	NaN	IFNG
Calcium Signaling	0	0.00926	NaN	GRINA,TNNT1
Role of MAPK Signaling in Promoting the Pathogenesis of Influenza	0	0.00885	NaN	MAP2K6
