# Supplementary material for: Construction and Comprehensive Analysis of the ceRNA Network to Reveal Key Genes for Benign Tracheal Stenosis
Source: Front Genet. 2022 Jun 23;13:891741. doi: 10.3389/fgene.2022.891741 (PMC9261475; doi:10.3389/fgene.2022.891741)
Supplement: Supplementary file 8 [file Table1.xlsx]

## Sheet: up down top5
Differentially expressed genes			baseMean	log2FoldChange	lfcSE	stat	pvalue	padj
gene_name	gene_type	regulated
HBG1	mRNA	up	90.3642	7.6126	2.22927	3.41484	0.000638186	0.000638186
H2AC18	mRNA	up	1234.4	6.02435	1.68428	3.5768	0.000347823	0.000347823
HBG2	mRNA	up	339.492	5.64292	1.58761	3.55435	0.000378915	0.000378915
HBA1	mRNA	up	1321.6	5.55655	1.36803	4.06173	4.87106e-05	4.87106e-05
HBA2	mRNA	up	7563.77	5.28915	1.33891	3.95035	7.80364e-05	7.80364e-05
ZSCAN10	mRNA	down	2.18043	-5.24097	1.4464	-3.62347	0.00029068	0.00029068
BOLA2B	mRNA	down	30.615	-5.23725	1.3282	-3.94312	8.04289e-05	8.04289e-05
KCNJ9	mRNA	down	2.92324	-4.85394	1.41077	-3.44064	0.000580345	0.000580345
TUBB2B	mRNA	down	86.5511	-4.84698	1.25201	-3.87135	0.000108232	0.000108232
SYDE1	mRNA	down	1.65185	-4.6007	1.56051	-2.9482	0.0031963	0.0031963
KB-173C10.2	lncRNA	up	1.99504	3.92331	1.24677	3.14679	0.00165073	0.00165073
RP11-145M9.5	lncRNA	up	2.60351	3.80541	1.26152	3.01653	0.0025569	0.0025569
CTC-490G23.4	lncRNA	up	5.38083	3.29992	1.2672	2.6041	0.00921168	0.00921168
RP11-207C16.4	lncRNA	up	3.50827	2.8807	1.01702	2.83249	0.0046187	0.0046187
RP11-575L7.2	lncRNA	up	2.4814	2.76585	1.07291	2.57791	0.00994012	0.00994012
RP11-525K10.3	lncRNA	down	99.6469	-7.53992	2.633	-2.86362	0.00418826	0.00418826
LINC02323	lncRNA	down	4.08242	-3.49963	0.994184	-3.5201	0.000431378	0.000431378
CTD-2616J11.14	lncRNA	down	2.77208	-3.17121	1.132	-2.80142	0.00508787	0.00508787
AL122127.25	lncRNA	down	4.37052	-2.99989	0.844495	-3.55229	0.00038189	0.00038189
LINC02506	lncRNA	down	67.0544	-2.97257	0.960409	-3.0951	0.00196744	0.00196744
hsa_circ_0038276	cricRNA	up	77.5863	9.38921	2.66568	3.52226	0.000427889	0.000427889
hsa_circ_0030175	cricRNA	up	89.8134	8.46104	2.3007	3.6776	0.000235443	0.000235443
hsa_circ_0008116	cricRNA	up	31.4054	8.0686	2.53922	3.17759	0.00148506	0.00148506
hsa_circ_0031836	cricRNA	up	30.0342	7.98136	2.34348	3.40577	0.000659781	0.000659781
hsa_circ_0031273	cricRNA	up	141.359	7.95072	2.01092	3.95378	7.69261e-05	7.69261e-05
hsa_circ_0003490	cricRNA	down	43.1793	-6.57063	1.68153	-3.90753	9.32461e-05	9.32461e-05
hsa_circ_0055965	cricRNA	down	254.387	-6.24197	1.36107	-4.58608	4.51654e-06	4.51654e-06
hsa_circ_0002972	cricRNA	down	62.5626	-6.02413	1.71135	-3.5201	0.000431389	0.000431389
hsa_circ_0045559	cricRNA	down	74.9546	-5.94711	1.28604	-4.62438	3.75727e-06	3.75727e-06
hsa_circ_0041412	cricRNA	down	57.5349	-5.88187	1.27966	-4.59645	4.29751e-06	4.29751e-06
